# Supplementary material for: A paradoxical increase of force development in saphenous and tail arteries from heterozygous ANO1 knockout mice
Source: Physiol Rep. 2020 Nov 27;8(22):e14645. doi: 10.14814/phy2.14645 (PMC7695021; doi:10.14814/phy2.14645)
Supplement: Supplementary file 2 — Table S2 [file PHY2-8-e14645-s002.xlsx]

## Sheet: Sept_2020
Accession	Description	#28 WT	#34 WT	#36 WT	#38 WT	#41 WT	#32 HZ	#33 HZ	#35 HZ	Hz36+28+32	Regulation	t-test
Q8R1V4	Transmembrane emp24 domain-containing protein 4 OS=Mus musculus OX=10090 GN=Tmed4 PE=1 SV=1	0.856	0.832	0.858	0.941	0.919	1.082	1.063	1.075	1.185	1.24972	0.000352048
Q8R0P4	Mth938 domain-containing protein OS=Mus musculus OX=10090 GN=Aamdc PE=1 SV=1	0.849	0.76	0.945	0.943	0.925	1.128	1.103	1.193	1.216	1.31162	0.000601533
Q9R0M4	Podocalyxin OS=Mus musculus OX=10090 GN=Podxl PE=1 SV=2	0.632	0.773	0.847	0.782	0.829	1.162	1.194	1.282	0.987	1.49657	0.000865297
O35074	Prostacyclin synthase OS=Mus musculus OX=10090 GN=Ptgis PE=1 SV=1	0.867	0.915	0.832	0.962	1.012	1.06	1.189	1.242	1.237	1.28814	0.00145001
P40237	CD82 antigen OS=Mus musculus OX=10090 GN=Cd82 PE=1 SV=1	0.913	1.016	0.831	0.859	0.995	1.162	1.292	1.125	1.169	1.2863	0.00145386
Q6DID7	Protein wntless homolog OS=Mus musculus OX=10090 GN=Wls PE=1 SV=1	0.489	0.475	0.741	0.684	0.476	1.154	1.519	1.067	0.977	2.05803	0.0017136
Q91VY9	Zinc finger protein 622 OS=Mus musculus OX=10090 GN=Znf622 PE=1 SV=1	0.851	0.897	0.762	0.887	0.872	0.995	1.154	1.021	1.054	1.23682	0.00171644
Q9JJH1	Ribonuclease 4 OS=Mus musculus OX=10090 GN=Rnase4 PE=1 SV=1	0.921	1.139	0.952	1.039	1.107	1.383	1.237	1.405	1.274	1.28417	0.00177744
Q9DCC8	Mitochondrial import receptor subunit TOM20 homolog OS=Mus musculus OX=10090 GN=Tomm20 PE=1 SV=1	0.788	0.713	0.876	0.819	0.916	1.103	1.137	1.057	0.972	1.29773	0.00191835
P49962	Signal recognition particle 9 kDa protein OS=Mus musculus OX=10090 GN=Srp9 PE=1 SV=2	1.015	1.092	1.044	1.039	1.101	1.178	1.432	1.347	1.261	1.23275	0.00202132
Q61543	Golgi apparatus protein 1 OS=Mus musculus OX=10090 GN=Glg1 PE=1 SV=1	0.946	0.938	0.821	0.941	0.856	1.059	1.1	1.06	1.014	1.17531	0.00206461
P49300	C-type lectin domain family 10 member A OS=Mus musculus OX=10090 GN=Clec10a PE=1 SV=1	0.839	1.027	1.018	0.946	1.124	1.265	1.35	1.187	1.312	1.29037	0.00235101
P28828	Receptor-type tyrosine-protein phosphatase mu OS=Mus musculus OX=10090 GN=Ptprm PE=1 SV=2	0.815	0.875	0.938	0.837	0.881	1.2	1.057	1.235	1	1.29199	0.00241127
Q9D289	Trafficking protein particle complex subunit 6B OS=Mus musculus OX=10090 GN=Trappc6b PE=1 SV=1	0.902	0.989	0.971	0.899	1.007	1.228	1.23	1.227	1.036	1.23768	0.00249057
Q99LJ0	CTTNBP2 N-terminal-like protein OS=Mus musculus OX=10090 GN=Cttnbp2nl PE=1 SV=1	0.839	0.787	0.776	0.959	0.667	1.069	1.099	1.177	1.008	1.35086	0.00261864
Q01339	Beta-2-glycoprotein 1 OS=Mus musculus OX=10090 GN=Apoh PE=1 SV=1	0.664	0.746	0.812	0.68	0.748	1.212	0.966	1.077	0.891	1.41986	0.00285899
Q19LI2	Alpha-1B-glycoprotein OS=Mus musculus OX=10090 GN=A1bg PE=1 SV=1	0.683	0.822	0.92	0.756	0.814	1.197	1.629	1.234	1.111	1.61796	0.00288542
Q99KF1	Transmembrane emp24 domain-containing protein 9 OS=Mus musculus OX=10090 GN=Tmed9 PE=1 SV=2	0.864	0.763	0.804	0.939	0.865	1.126	1.086	0.961	1.029	1.24026	0.00319258
Q8R0G9	Nuclear pore complex protein Nup133 OS=Mus musculus OX=10090 GN=Nup133 PE=1 SV=2	0.954	1.027	1.174	0.875	1.29	1.361	1.604	1.58	1.43	1.4039	0.00346271
Q9CXD6	Mitochondrial calcium uniporter regulator 1 OS=Mus musculus OX=10090 GN=Mcur1 PE=1 SV=1	1.005	1.09	0.908	0.984	1.134	1.254	1.268	1.24	1.168	1.20338	0.00391268
P97789	5'-3' exoribonuclease 1 OS=Mus musculus OX=10090 GN=Xrn1 PE=1 SV=1	0.945	0.961	1.013	0.938	1.044	1.051	1.119	1.166	1.106	1.13293	0.00423211
O89103	Complement component C1q receptor OS=Mus musculus OX=10090 GN=Cd93 PE=1 SV=1	0.871	1.01	0.801	0.77	0.976	1.131	1.122	1.432	1.229	1.3872	0.00434163
Q3KNM2	E3 ubiquitin-protein ligase MARCH5 OS=Mus musculus OX=10090 GN=March5 PE=1 SV=1	1.107	1.159	1.135	1.251	1.211	1.43	1.417	1.469	1.245	1.18561	0.00438187
Q3UIU2	NADH dehydrogenase [ubiquinone] 1 beta subcomplex subunit 6 OS=Mus musculus OX=10090 GN=Ndufb6 PE=1 SV=3	1.006	0.68	0.868	0.971	1.136	1.364	1.27	1.348	1.238	1.39991	0.00444997
P01899	H-2 class I histocompatibility antigen, D-B alpha chain OS=Mus musculus OX=10090 GN=H2-D1 PE=1 SV=2	0.814	0.829	0.999	0.923	0.916	1.141	1.413	1.124	1.115	1.33703	0.00462398
Q6GQT9	Nodal modulator 1 OS=Mus musculus OX=10090 GN=Nomo1 PE=1 SV=1	0.874	0.99	0.897	1.035	0.945	1.067	1.081	1.192	1.134	1.1796	0.0046978
Q8BXQ2	GPI transamidase component PIG-T OS=Mus musculus OX=10090 GN=Pigt PE=1 SV=2	1.007	0.95	0.904	1.124	1.032	1.252	1.333	1.261	1.115	1.23605	0.00481575
P97467	Peptidyl-glycine alpha-amidating monooxygenase OS=Mus musculus OX=10090 GN=Pam PE=1 SV=2	0.975	0.966	1.053	1.028	1.05	1.153	1.193	1.1	1.091	1.11815	0.00492742
Q9QYC7	Vitamin K-dependent gamma-carboxylase OS=Mus musculus OX=10090 GN=Ggcx PE=1 SV=1	0.9	0.961	1.036	0.961	1.134	1.4	1.197	1.156	1.311	1.26803	0.00509595
B1AVD1	Xaa-Pro aminopeptidase 2 OS=Mus musculus OX=10090 GN=Xpnpep2 PE=1 SV=1	0.817	0.829	0.923	0.848	1.047	1.083	1.225	1.053	1.263	1.2948	0.00545028
O88947	Coagulation factor X OS=Mus musculus OX=10090 GN=F10 PE=1 SV=1	0.823	0.993	0.888	0.892	0.908	1.092	1.233	1.011	1.078	1.22502	0.00552932
P55772	Ectonucleoside triphosphate diphosphohydrolase 1 OS=Mus musculus OX=10090 GN=Entpd1 PE=1 SV=1	1.021	1.018	0.913	1.009	1.082	1.144	1.107	1.134	1.158	1.12607	0.00556981
Q8VD75	Huntingtin-interacting protein 1 OS=Mus musculus OX=10090 GN=Hip1 PE=1 SV=2	0.885	0.999	0.925	0.936	0.958	1.119	1.113	1.123	0.983	1.15299	0.00567612
O08850	Regulator of G-protein signaling 5 OS=Mus musculus OX=10090 GN=Rgs5 PE=2 SV=2	0.868	0.897	0.792	0.931	0.919	1.02	1.11	0.962	1.042	1.17257	0.0058042
P82347	Delta-sarcoglycan OS=Mus musculus OX=10090 GN=Sgcd PE=1 SV=1	0.906	0.918	0.915	0.901	0.984	1.062	0.988	1.117	1.01	1.12916	0.00581701
P56873	Protein ZNRD2 OS=Mus musculus OX=10090 GN=Znrd2 PE=1 SV=1	0.949	1.062	1.121	0.946	1.107	1.3	1.381	1.418	1.136	1.26205	0.00592931
Q99J09	Methylosome protein 50 OS=Mus musculus OX=10090 GN=Wdr77 PE=1 SV=1	0.714	0.861	0.847	0.829	0.918	1.231	0.99	1.319	1.027	1.36933	0.00604794
Q8R1G6	PDZ and LIM domain protein 2 OS=Mus musculus OX=10090 GN=Pdlim2 PE=1 SV=1	0.696	0.829	0.629	0.933	0.836	1.176	1.097	1.204	0.93	1.40422	0.00609001
P20918	Plasminogen OS=Mus musculus OX=10090 GN=Plg PE=1 SV=3	0.878	0.919	1.003	0.812	0.909	1.222	1.111	1.108	0.998	1.22733	0.00627236
Q9CXY6	Interleukin enhancer-binding factor 2 OS=Mus musculus OX=10090 GN=Ilf2 PE=1 SV=1	0.854	0.968	0.906	0.816	0.972	1.039	1.088	1.005	1.12	1.17693	0.00628066
Q9JHU2	Palmdelphin OS=Mus musculus OX=10090 GN=Palmd PE=1 SV=1	0.868	0.833	1.043	1.019	0.927	1.247	1.432	1.126	1.14	1.31796	0.00631473
P08226	Apolipoprotein E OS=Mus musculus OX=10090 GN=Apoe PE=1 SV=2	0.856	1.002	0.919	0.851	1.081	1.286	1.16	1.274	1.068	1.27097	0.00691245
O35344	Importin subunit alpha-4 OS=Mus musculus OX=10090 GN=Kpna3 PE=1 SV=1	0.697	0.689	0.754	0.811	0.916	0.953	1.003	1.036	0.909	1.26099	0.00692039
P21278	Guanine nucleotide-binding protein subunit alpha-11 OS=Mus musculus OX=10090 GN=Gna11 PE=1 SV=1	0.93	0.991	0.989	0.975	1.092	1.1	1.117	1.109	1.104	1.11262	0.00761237
Q9WTQ5	A-kinase anchor protein 12 OS=Mus musculus OX=10090 GN=Akap12 PE=1 SV=1	0.813	0.995	0.904	0.862	0.904	1.147	1.198	1.077	0.972	1.22655	0.0076198
Q64521	Glycerol-3-phosphate dehydrogenase, mitochondrial OS=Mus musculus OX=10090 GN=Gpd2 PE=1 SV=2	0.914	0.981	0.953	0.968	1.07	1.139	1.14	1.041	1.115	1.13462	0.00779599
P61588	Rho-related GTP-binding protein RhoE OS=Mus musculus OX=10090 GN=Rnd3 PE=1 SV=1	0.972	1.044	1.037	1.049	0.932	1.145	1.327	1.485	1.165	1.27185	0.00797508
Q7TMF3	NADH dehydrogenase [ubiquinone] 1 alpha subcomplex subunit 12 OS=Mus musculus OX=10090 GN=Ndufa12 PE=1 SV=2	0.915	1.071	0.924	1.112	0.979	1.129	1.304	1.153	1.288	1.21826	0.00811591
Q9DCT8	Cysteine-rich protein 2 OS=Mus musculus OX=10090 GN=Crip2 PE=1 SV=1	0.764	0.699	0.85	0.801	0.887	1.373	1.133	1.146	0.901	1.42246	0.00812125
Q9DCL8	Protein phosphatase inhibitor 2 OS=Mus musculus OX=10090 GN=Ppp1r2 PE=1 SV=3	0.894	0.781	0.948	1.082	0.97	1.368	1.235	1.234	1.057	1.30856	0.0081905
Q08481	Platelet endothelial cell adhesion molecule OS=Mus musculus OX=10090 GN=Pecam1 PE=1 SV=1	0.784	0.842	0.872	0.891	0.927	1.044	1.101	1.395	1.05	1.32936	0.00836874
O35226	26S proteasome non-ATPase regulatory subunit 4 OS=Mus musculus OX=10090 GN=Psmd4 PE=1 SV=1	0.976	0.821	0.94	1.02	1.12	1.567	1.377	1.267	1.125	1.36764	0.00846355
Q9Z139	Inactive tyrosine-protein kinase transmembrane receptor ROR1 OS=Mus musculus OX=10090 GN=Ror1 PE=2 SV=2	0.748	0.836	0.857	0.793	0.941	1.072	1.058	0.942	0.953	1.20509	0.00863222
Q9DBG6	Dolichyl-diphosphooligosaccharide--protein glycosyltransferase subunit 2 OS=Mus musculus OX=10090 GN=Rpn2 PE=1 SV=1	0.994	0.943	0.9	1.116	1.052	1.148	1.204	1.124	1.207	1.16958	0.00872574
G5E829	Plasma membrane calcium-transporting ATPase 1 OS=Mus musculus OX=10090 GN=Atp2b1 PE=1 SV=1	0.859	1.044	0.89	0.967	1.002	1.12	1.116	1.124	1.051	1.15786	0.00885732
Q8K3W0	BRISC and BRCA1-A complex member 2 OS=Mus musculus OX=10090 GN=Babam2 PE=1 SV=2	1.003	1.02	0.974	0.986	1.044	1.156	1.161	1.025	1.199	1.12915	0.00889177
P53986	Monocarboxylate transporter 1 OS=Mus musculus OX=10090 GN=Slc16a1 PE=1 SV=1	0.894	1.006	1.142	1.153	1.079	1.447	1.542	1.212	1.265	1.29551	0.00890392
P83917	Chromobox protein homolog 1 OS=Mus musculus OX=10090 GN=Cbx1 PE=1 SV=1	0.699	0.573	0.662	0.734	0.95	1.141	1.005	1.028	0.903	1.40858	0.00917371
A2BDX3	Adenylyltransferase and sulfurtransferase MOCS3 OS=Mus musculus OX=10090 GN=Mocs3 PE=1 SV=1	0.9	0.967	1.032	1.159	0.969	1.405	1.566	1.34	1.103	1.34623	0.00925224
Q8K389	CDK5 regulatory subunit-associated protein 2 OS=Mus musculus OX=10090 GN=Cdk5rap2 PE=1 SV=3	1.109	1.11	0.949	1.007	0.994	1.404	1.143	1.283	1.187	1.21324	0.0097627
P05622	Platelet-derived growth factor receptor beta OS=Mus musculus OX=10090 GN=Pdgfrb PE=1 SV=2	0.765	0.894	0.961	0.983	0.936	1.105	1.034	1.194	1.053	1.20787	0.0100054
Q91VC4	Plasmalemma vesicle-associated protein OS=Mus musculus OX=10090 GN=Plvap PE=1 SV=1	0.595	1.085	0.81	0.781	0.893	1.4	1.244	1.473	1.003	1.53698	0.0102451
Q8VCH6	Delta(24)-sterol reductase OS=Mus musculus OX=10090 GN=Dhcr24 PE=1 SV=1	0.715	0.831	0.99	0.863	1.08	1.12	1.304	1.299	1.085	1.34182	0.0103791
P35564	Calnexin OS=Mus musculus OX=10090 GN=Canx PE=1 SV=1	0.995	0.986	0.931	1.077	0.981	1.045	1.193	1.115	1.19	1.14261	0.0104253
Q8R422	CD109 antigen OS=Mus musculus OX=10090 GN=Cd109 PE=1 SV=1	0.697	0.926	0.946	0.909	1.014	1.306	1.228	1.133	1.029	1.30677	0.0109046
O70481	E3 ubiquitin-protein ligase UBR1 OS=Mus musculus OX=10090 GN=Ubr1 PE=1 SV=2	1.142	1.012	0.975	1.194	1.031	1.279	1.189	1.225	1.314	1.16899	0.0112493
P48025	Tyrosine-protein kinase SYK OS=Mus musculus OX=10090 GN=Syk PE=1 SV=2	1.216	1.237	1.305	1.366	1.344	1.08	0.949	1.152	1.199	0.846475	0.0112777
Q9Z0S9	Prenylated Rab acceptor protein 1 OS=Mus musculus OX=10090 GN=Rabac1 PE=1 SV=1	0.79	0.956	0.859	0.826	0.768	0.917	1.017	0.986	1.025	1.17439	0.011515
Q68FL6	Methionine--tRNA ligase, cytoplasmic OS=Mus musculus OX=10090 GN=Mars PE=1 SV=1	0.921	1.056	0.932	1.007	0.947	1.06	1.109	1.05	1.102	1.11068	0.0116745
Q61160	FAS-associated death domain protein OS=Mus musculus OX=10090 GN=Fadd PE=1 SV=1	0.819	0.766	0.758	0.889	0.995	1.154	1.208	1.111	0.918	1.2985	0.0117643
P09925	Surfeit locus protein 1 OS=Mus musculus OX=10090 GN=Surf1 PE=1 SV=3	1.041	1.041	1.25	1.099	1.147	1.4	1.307	1.218	1.282	1.16686	0.011965
P21107-2	Isoform 2 of Tropomyosin alpha-3 chain OS=Mus musculus OX=10090 GN=Tpm3	0.883	0.915	0.866	0.931	0.981	1.005	1.048	1.042	0.957	1.10686	0.0123461
Q8BM55	Transmembrane protein 214 OS=Mus musculus OX=10090 GN=Tmem214 PE=1 SV=1	0.788	0.898	0.746	0.91	0.901	1.119	1.204	0.89	1.126	1.27828	0.012572
Q9CXI5	Mesencephalic astrocyte-derived neurotrophic factor OS=Mus musculus OX=10090 GN=Manf PE=1 SV=1	0.874	0.995	0.817	0.994	1.069	1.139	1.171	1.131	1.08	1.18999	0.012699
Q9CX30	Protein YIF1B OS=Mus musculus OX=10090 GN=Yif1b PE=1 SV=2	0.702	0.746	0.902	0.802	1.034	1.212	1.156	0.997	1.045	1.31689	0.0129775
Q4VAE3	Transmembrane protein 65 OS=Mus musculus OX=10090 GN=Tmem65 PE=1 SV=1	0.807	0.997	1.001	0.931	0.905	1.073	1.105	1.025	1.075	1.15223	0.0131545
Q01102	P-selectin OS=Mus musculus OX=10090 GN=Selp PE=1 SV=1	0.703	0.877	0.805	0.917	1.059	1.345	1.017	1.144	1.156	1.33628	0.0136124
P35279	Ras-related protein Rab-6A OS=Mus musculus OX=10090 GN=Rab6a PE=1 SV=4	0.956	0.971	1.005	1.181	1.098	1.275	1.243	1.182	1.166	1.16724	0.0136266
P35285	Ras-related protein Rab-22A OS=Mus musculus OX=10090 GN=Rab22a PE=1 SV=2	1.005	0.928	0.818	0.884	0.905	1.013	1.036	1.012	1.027	1.12555	0.013658
Q04750	DNA topoisomerase 1 OS=Mus musculus OX=10090 GN=Top1 PE=1 SV=2	1.145	0.992	1.228	1.056	1.003	1.271	1.349	1.19	1.294	1.17625	0.0137642
Q9JIG8	PRA1 family protein 2 OS=Mus musculus OX=10090 GN=Praf2 PE=1 SV=1	0.769	1.024	0.981	1.068	1.033	1.367	1.157	1.172	1.178	1.24974	0.01377
Q60972	Histone-binding protein RBBP4 OS=Mus musculus OX=10090 GN=Rbbp4 PE=1 SV=5	0.811	0.947	0.901	0.912	0.989	1.056	1.141	0.981	1.047	1.15817	0.0138133
Q8BI84	Transport and Golgi organization protein 1 homolog OS=Mus musculus OX=10090 GN=Mia3 PE=1 SV=2	0.964	1.023	0.915	1.001	0.934	1.135	1.043	1.112	1.016	1.11278	0.0141091
A6X935	Inter alpha-trypsin inhibitor, heavy chain 4 OS=Mus musculus OX=10090 GN=Itih4 PE=1 SV=2	0.792	0.746	0.874	0.808	0.957	0.968	1.673	1.252	1.205	1.52562	0.0141722
Q8K2Z2	Pre-mRNA-processing factor 39 OS=Mus musculus OX=10090 GN=Prpf39 PE=1 SV=3	0.875	1.207	1.254	1.229	1.228	1.294	1.504	1.526	1.552	1.26791	0.0144466
P06800	Receptor-type tyrosine-protein phosphatase C OS=Mus musculus OX=10090 GN=Ptprc PE=1 SV=4	0.707	0.941	0.873	0.853	0.859	1.195	1.198	0.995	0.94	1.27805	0.0146982
Q9D1G1	Ras-related protein Rab-1B OS=Mus musculus OX=10090 GN=Rab1b PE=1 SV=1	0.81	0.98	0.897	0.899	0.981	1.031	1.032	1.021	1.033	1.12683	0.0148657
P13597	Intercellular adhesion molecule 1 OS=Mus musculus OX=10090 GN=Icam1 PE=1 SV=1	0.731	0.828	0.894	0.809	0.982	1.377	1.192	1.087	0.941	1.35397	0.0149416
Q9QZ88	Vacuolar protein sorting-associated protein 29 OS=Mus musculus OX=10090 GN=Vps29 PE=1 SV=1	0.984	1.033	0.949	1.016	1.076	1.125	1.179	1.107	1.057	1.10419	0.0151399
Q2VLH6	Scavenger receptor cysteine-rich type 1 protein M130 OS=Mus musculus OX=10090 GN=Cd163 PE=1 SV=2	0.991	1.133	0.924	1.112	0.966	1.223	1.178	1.143	1.182	1.15246	0.0152256
Q8BFR4	N-acetylglucosamine-6-sulfatase OS=Mus musculus OX=10090 GN=Gns PE=1 SV=1	0.904	1.091	0.966	1.015	1.011	1.073	1.209	1.099	1.215	1.152	0.0153396
P56394	Cytochrome c oxidase copper chaperone OS=Mus musculus OX=10090 GN=Cox17 PE=1 SV=2	0.717	0.944	0.706	0.731	0.803	0.932	0.991	0.892	1.037	1.2343	0.0155777
Q9JHL1	Na(+)/H(+) exchange regulatory cofactor NHE-RF2 OS=Mus musculus OX=10090 GN=Slc9a3r2 PE=1 SV=2	0.765	0.857	0.89	0.936	0.793	1.071	1.291	1.413	0.921	1.38411	0.0158387
P23953	Carboxylesterase 1C OS=Mus musculus OX=10090 GN=Ces1c PE=1 SV=4	0.825	0.991	1.073	0.83	1.039	1.383	1.075	1.3	1.135	1.28547	0.0162237
Q9JK92	Heat shock protein beta-8 OS=Mus musculus OX=10090 GN=Hspb8 PE=1 SV=1	0.875	0.891	0.848	0.93	1.052	1.265	1.339	1.11	0.981	1.27693	0.016447
P62746	Rho-related GTP-binding protein RhoB OS=Mus musculus OX=10090 GN=Rhob PE=1 SV=1	0.844	0.911	0.952	0.938	0.951	1.05	0.956	1.157	1.049	1.14556	0.0165934
P62301	40S ribosomal protein S13 OS=Mus musculus OX=10090 GN=Rps13 PE=1 SV=2	1.546	1.215	1.102	1.36	1.095	0.741	0.849	0.821	1.125	0.699588	0.0167486
P14685	26S proteasome non-ATPase regulatory subunit 3 OS=Mus musculus OX=10090 GN=Psmd3 PE=1 SV=3	1.046	0.947	0.91	1.033	1.021	1.153	1.3	1.115	1.066	1.16855	0.0168983
Q80X90	Filamin-B OS=Mus musculus OX=10090 GN=Flnb PE=1 SV=3	0.699	0.838	1.025	0.91	0.85	1.224	1.188	1.238	0.917	1.32086	0.017413
Q9ET77	Junctophilin-3 OS=Mus musculus OX=10090 GN=Jph3 PE=1 SV=1	0.623	0.572	0.82	0.623	0.894	1.267	1.211	0.895	0.87	1.50163	0.0184085
Q8BGZ4	Cell division cycle protein 23 homolog OS=Mus musculus OX=10090 GN=Cdc23 PE=1 SV=2	0.993	1.072	1.036	1.111	1.135	1.246	1.326	1.301	1.083	1.15859	0.0191607
P14869	60S acidic ribosomal protein P0 OS=Mus musculus OX=10090 GN=Rplp0 PE=1 SV=3	0.941	0.965	0.856	0.899	1.02	1.121	1.163	0.988	1.038	1.15093	0.0198872
P40336	Vacuolar protein sorting-associated protein 26A OS=Mus musculus OX=10090 GN=Vps26a PE=1 SV=1	0.997	1.185	1.018	1.056	1.027	1.133	1.224	1.24	1.158	1.12507	0.0201442
Q61581	Insulin-like growth factor-binding protein 7 OS=Mus musculus OX=10090 GN=Igfbp7 PE=1 SV=3	0.891	0.959	0.981	0.983	0.951	1.019	1.081	1.03	0.987	1.08001	0.0203128
Q80UM7	Mannosyl-oligosaccharide glucosidase OS=Mus musculus OX=10090 GN=Mogs PE=1 SV=1	0.746	0.922	0.729	0.98	0.812	0.985	1.017	1.005	1.012	1.19927	0.0205241
Q61249	Immunoglobulin-binding protein 1 OS=Mus musculus OX=10090 GN=Igbp1 PE=1 SV=1	0.843	1.119	0.762	1.085	0.899	1.391	1.214	1.088	1.213	1.30257	0.0205845
Q9CR84	ATP synthase F(0) complex subunit C1, mitochondrial OS=Mus musculus OX=10090 GN=Atp5mc1 PE=1 SV=1	1.071	0.931	0.967	0.961	0.949	1.063	1.28	1.038	1.23	1.18134	0.0210068
P56376	Acylphosphatase-1 OS=Mus musculus OX=10090 GN=Acyp1 PE=1 SV=2	0.834	1.041	0.845	1.011	1.165	1.229	1.25	1.256	1.101	1.23468	0.0214094
Q9QXE7	F-box-like/WD repeat-containing protein TBL1X OS=Mus musculus OX=10090 GN=Tbl1x PE=1 SV=2	1.091	1.016	1.143	0.951	1.136	1.186	1.235	1.162	1.204	1.12118	0.0215583
Q07076	Annexin A7 OS=Mus musculus OX=10090 GN=Anxa7 PE=1 SV=2	0.936	1.015	0.969	0.993	1.014	1.046	1.017	1.127	1.064	1.07926	0.0216511
Q8C8U0-3	Isoform 3 of Liprin-beta-1 OS=Mus musculus OX=10090 GN=Ppfibp1	0.79	0.901	0.943	0.967	0.969	1.146	1.143	1.075	0.947	1.17916	0.0216968
Q9R1T2	SUMO-activating enzyme subunit 1 OS=Mus musculus OX=10090 GN=Sae1 PE=1 SV=1	0.906	1.078	0.99	0.97	1.12	1.15	1.142	1.127	1.147	1.12707	0.0217205
P21614	Vitamin D-binding protein OS=Mus musculus OX=10090 GN=Gc PE=1 SV=2	0.934	1.004	0.757	0.835	1.058	1.213	1.127	1.364	1.017	1.28624	0.0217989
O09117	Synaptophysin-like protein 1 OS=Mus musculus OX=10090 GN=Sypl1 PE=1 SV=2	0.71	0.783	0.875	0.89	1.076	1.111	1.083	1.12	1.012	1.24769	0.0218263
Q8VD62	UPF0696 protein C11orf68 homolog OS=Mus musculus OX=10090 GN=Bles03 PE=1 SV=2	0.795	0.824	1.018	0.841	1.072	1.306	1.211	1.137	0.995	1.2772	0.0218832
Q8K2K6	Arf-GAP domain and FG repeat-containing protein 1 OS=Mus musculus OX=10090 GN=Agfg1 PE=1 SV=2	0.902	1.103	0.931	1.152	1.014	1.254	1.167	1.152	1.186	1.16596	0.0223003
Q8BMK4	Cytoskeleton-associated protein 4 OS=Mus musculus OX=10090 GN=Ckap4 PE=1 SV=2	0.925	0.811	0.82	0.99	1.001	1.183	1.221	0.954	1.087	1.22196	0.0229562
E2JF22	Piezo-type mechanosensitive ion channel component 1 OS=Mus musculus OX=10090 GN=Piezo1 PE=1 SV=1	1.134	1.111	1.091	0.945	1.021	1.533	1.421	1.211	1.128	1.24788	0.023084
Q80V26	Inositol monophosphatase 3 OS=Mus musculus OX=10090 GN=Impad1 PE=1 SV=1	0.815	1.057	0.858	1.031	1.333	1.261	1.301	1.439	1.337	1.30987	0.0231987
Q06185	ATP synthase subunit e, mitochondrial OS=Mus musculus OX=10090 GN=Atp5me PE=1 SV=2	0.898	0.915	0.754	0.969	0.89	0.958	0.999	1.041	1.093	1.15539	0.0234495
Q9DC16	Endoplasmic reticulum-Golgi intermediate compartment protein 1 OS=Mus musculus OX=10090 GN=Ergic1 PE=1 SV=1	0.838	0.882	0.866	0.919	1.064	1.042	1.018	1.12	1.042	1.15507	0.0235267
Q62407	Striated muscle-specific serine/threonine-protein kinase OS=Mus musculus OX=10090 GN=Speg PE=1 SV=2	1.105	1.211	1.172	1.124	1.079	1.172	1.232	1.258	1.271	1.08351	0.0239335
Q3UR70	Transforming growth factor-beta receptor-associated protein 1 OS=Mus musculus OX=10090 GN=Tgfbrap1 PE=1 SV=1	0.912	1.045	0.917	1.048	1.131	1.053	1.205	1.316	1.26	1.19582	0.0239916
P27612	Phospholipase A-2-activating protein OS=Mus musculus OX=10090 GN=Plaa PE=1 SV=4	1.041	1.053	1.02	1.062	1.096	1.126	1.177	1.07	1.119	1.06506	0.0240801
Q6NZN0	RNA-binding protein 26 OS=Mus musculus OX=10090 GN=Rbm26 PE=1 SV=2	0.817	0.996	0.879	0.985	0.988	1.048	1.022	1.056	1.116	1.13666	0.0241665
Q99LP6	GrpE protein homolog 1, mitochondrial OS=Mus musculus OX=10090 GN=Grpel1 PE=1 SV=1	0.769	1.022	0.757	0.876	0.869	0.979	0.993	1.137	1.04	1.20807	0.0243984
P62264	40S ribosomal protein S14 OS=Mus musculus OX=10090 GN=Rps14 PE=1 SV=3	1.29	1.296	1.37	1.193	1.025	0.95	1.043	1.048	1.079	0.834143	0.0245649
P47962	60S ribosomal protein L5 OS=Mus musculus OX=10090 GN=Rpl5 PE=1 SV=3	0.867	1.032	0.896	1.004	0.988	1.111	1.124	0.993	1.126	1.13693	0.0246772
Q91ZA3	Propionyl-CoA carboxylase alpha chain, mitochondrial OS=Mus musculus OX=10090 GN=Pcca PE=1 SV=2	0.636	0.915	0.74	0.692	0.772	1.017	0.959	1.058	0.8	1.2763	0.0247808
O70258	Epsilon-sarcoglycan OS=Mus musculus OX=10090 GN=Sgce PE=1 SV=2	0.997	1.016	0.972	1.044	1.106	1.117	1.091	1.116	1.09	1.07449	0.0248921
Q61481	Calcium/calmodulin-dependent 3',5'-cyclic nucleotide phosphodiesterase 1A OS=Mus musculus OX=10090 GN=Pde1a PE=1 SV=3	0.864	1.091	0.964	1.001	1.11	1.097	1.223	1.134	1.263	1.17222	0.024909
P70257	Nuclear factor 1 X-type OS=Mus musculus OX=10090 GN=Nfix PE=1 SV=2	1.145	0.939	1.708	1.192	1.306	0.796	0.857	0.739	0.95	0.664149	0.0256184
Q9D0F9	Phosphoglucomutase-1 OS=Mus musculus OX=10090 GN=Pgm1 PE=1 SV=4	0.992	1.073	0.967	1.056	1.004	0.919	0.95	0.986	0.917	0.925962	0.0256353
O08788	Dynactin subunit 1 OS=Mus musculus OX=10090 GN=Dctn1 PE=1 SV=3	0.959	1.117	0.954	1.007	0.975	1.087	1.101	1.138	1.087	1.10061	0.0257135
P43406	Integrin alpha-V OS=Mus musculus OX=10090 GN=Itgav PE=1 SV=2	0.916	1	0.961	1.004	1.039	1.249	1.054	1.099	1.06	1.13364	0.0257207
A2AWA9	Rab GTPase-activating protein 1 OS=Mus musculus OX=10090 GN=Rabgap1 PE=1 SV=1	0.931	1.03	0.935	1.082	1.03	1.008	1.265	1.247	1.177	1.17237	0.0261003
Q6NVE8	WD repeat-containing protein 44 OS=Mus musculus OX=10090 GN=Wdr44 PE=1 SV=1	0.833	0.95	0.942	1.045	0.953	1.131	1.102	1.097	0.983	1.14149	0.0264803
P50752	Troponin T, cardiac muscle OS=Mus musculus OX=10090 GN=Tnnt2 PE=1 SV=2	0.768	0.842	1.068	0.689	0.696	1.335	1.127	0.93	1.068	1.37214	0.0266694
Q91WK2	Eukaryotic translation initiation factor 3 subunit H OS=Mus musculus OX=10090 GN=Eif3h PE=1 SV=1	1.006	1.025	0.994	0.985	1.089	1.083	1.132	1.051	1.101	1.07055	0.0268059
B2RXC1	Trafficking protein particle complex subunit 11 OS=Mus musculus OX=10090 GN=Trappc11 PE=1 SV=1	1.235	1.409	1.115	1.204	1.075	1.471	1.325	1.457	1.384	1.16698	0.0269433
Q8CI32	BAG family molecular chaperone regulator 5 OS=Mus musculus OX=10090 GN=Bag5 PE=1 SV=1	0.626	0.771	0.989	0.72	0.899	1.23	1.143	1.028	0.886	1.33801	0.02805
Q9CZ28	Vacuolar-sorting protein SNF8 OS=Mus musculus OX=10090 GN=Snf8 PE=1 SV=1	0.921	1.004	0.905	1.029	1.041	1.149	1.162	1.156	0.989	1.13673	0.0281796
Q8K4J6	Myocardin-related transcription factor A OS=Mus musculus OX=10090 GN=Mrtfa PE=1 SV=2	0.895	1.171	1.023	1.155	0.995	1.275	1.298	1.107	1.296	1.18725	0.028212
Q8BYW9	EGF domain-specific O-linked N-acetylglucosamine transferase OS=Mus musculus OX=10090 GN=Eogt PE=1 SV=1	1.064	1.371	1.319	0.982	1.337	1.56	1.496	1.967	1.401	1.32225	0.0282491
Q6PFD9	Nuclear pore complex protein Nup98-Nup96 OS=Mus musculus OX=10090 GN=Nup98 PE=1 SV=2	0.915	1.039	1.019	1.002	0.988	1.25	1.108	1.06	1.061	1.1281	0.0282515
P55937	Golgin subfamily A member 3 OS=Mus musculus OX=10090 GN=Golga3 PE=1 SV=3	0.902	1.024	1.002	1.007	1.009	1.23	1.361	1.076	1.046	1.1916	0.0284133
P30412	Peptidyl-prolyl cis-trans isomerase C OS=Mus musculus OX=10090 GN=Ppic PE=1 SV=1	0.874	0.989	0.804	1.19	0.954	1.153	1.127	1.214	1.192	1.21752	0.0284581
P54726	UV excision repair protein RAD23 homolog A OS=Mus musculus OX=10090 GN=Rad23a PE=1 SV=2	0.894	1.319	1.066	1.208	1.18	1.652	1.346	1.476	1.269	1.26676	0.0285787
Q8R555	Cartilage acidic protein 1 OS=Mus musculus OX=10090 GN=Crtac1 PE=2 SV=1	0.271	0.57	0.618	0.615	0.845	1.208	0.917	0.905	0.762	1.62384	0.0286229
Q8BKX6	Serine/threonine-protein kinase SMG1 OS=Mus musculus OX=10090 GN=Smg1 PE=1 SV=3	0.534	0.588	0.721	0.925	0.746	0.807	0.998	0.946	1.037	1.34747	0.0289114
Q8BNW9	Kelch repeat and BTB domain-containing protein 11 OS=Mus musculus OX=10090 GN=Kbtbd11 PE=1 SV=3	1.308	1.024	1.024	1.064	0.874	0.467	0.809	0.95	0.7	0.690876	0.02929
Q8C052	Microtubule-associated protein 1S OS=Mus musculus OX=10090 GN=Map1s PE=1 SV=2	1.03	1.045	0.943	1.057	1.03	1.108	1.147	1.098	1.048	1.07762	0.0292949
Q91VW5	Golgin subfamily A member 4 OS=Mus musculus OX=10090 GN=Golga4 PE=1 SV=2	0.718	0.891	0.848	0.928	0.891	1.073	1.069	0.993	0.893	1.1775	0.0293812
Q9R0B9	Procollagen-lysine,2-oxoglutarate 5-dioxygenase 2 OS=Mus musculus OX=10090 GN=Plod2 PE=1 SV=2	0.582	0.83	0.717	0.98	0.956	0.991	1.113	1.221	0.99	1.32688	0.0296474
Q63961	Endoglin OS=Mus musculus OX=10090 GN=Eng PE=1 SV=2	0.705	0.908	0.813	0.852	1.06	1.145	1.123	1.067	0.959	1.23732	0.0296939
P11438	Lysosome-associated membrane glycoprotein 1 OS=Mus musculus OX=10090 GN=Lamp1 PE=1 SV=2	0.999	0.996	0.923	0.994	1.105	1.115	1.068	1.09	1.116	1.09353	0.0297814
P18242	Cathepsin D OS=Mus musculus OX=10090 GN=Ctsd PE=1 SV=1	0.925	0.973	0.827	1.057	1.068	1.093	1.096	1.117	1.128	1.14278	0.0300172
Q91XV3	Brain acid soluble protein 1 OS=Mus musculus OX=10090 GN=Basp1 PE=1 SV=3	0.756	0.955	0.939	0.727	0.899	1.156	1.297	0.983	0.95	1.28216	0.0301673
Q8C129	Leucyl-cystinyl aminopeptidase OS=Mus musculus OX=10090 GN=Lnpep PE=1 SV=1	0.902	1.015	0.928	1.045	0.984	1.034	1.05	1.208	1.103	1.12715	0.0303808
Q9CRD0	OCIA domain-containing protein 1 OS=Mus musculus OX=10090 GN=Ociad1 PE=1 SV=1	0.922	1.031	0.961	1.036	1.135	1.118	1.175	1.091	1.168	1.11898	0.0311743
P63325	40S ribosomal protein S10 OS=Mus musculus OX=10090 GN=Rps10 PE=1 SV=1	1.02	1.092	0.994	1.11	1.038	1.083	1.322	1.128	1.261	1.14056	0.0312319
O35239	Tyrosine-protein phosphatase non-receptor type 9 OS=Mus musculus OX=10090 GN=Ptpn9 PE=1 SV=2	0.791	0.878	0.951	0.666	0.851	0.826	1.195	1.126	1.141	1.29562	0.0313098
Q61712	DnaJ homolog subfamily C member 1 OS=Mus musculus OX=10090 GN=Dnajc1 PE=1 SV=1	0.865	0.975	0.903	0.969	0.826	1.011	1.243	1.06	0.977	1.18196	0.0313995
P56213	FAD-linked sulfhydryl oxidase ALR OS=Mus musculus OX=10090 GN=Gfer PE=1 SV=2	0.923	1.03	1.039	1.077	0.779	1.101	1.207	1.14	1.12	1.17781	0.032037
Q5SNZ0	Girdin OS=Mus musculus OX=10090 GN=Ccdc88a PE=1 SV=2	1.187	1.159	1.264	1.101	1.028	1.853	1.583	1.188	1.379	1.3075	0.0327683
Q8K019	Bcl-2-associated transcription factor 1 OS=Mus musculus OX=10090 GN=Bclaf1 PE=1 SV=2	1.174	1.264	1.504	1.031	1.211	0.997	0.925	0.948	1.09	0.800453	0.0330424
P06795	ATP-dependent translocase ABCB1 OS=Mus musculus OX=10090 GN=Abcb1b PE=1 SV=1	0.757	0.768	0.773	0.861	0.876	1.27	1.258	0.869	0.898	1.33055	0.0331468
Q9JHU4	Cytoplasmic dynein 1 heavy chain 1 OS=Mus musculus OX=10090 GN=Dync1h1 PE=1 SV=2	0.937	1.041	1.019	0.995	0.919	1.148	1.062	1.125	1.005	1.10466	0.0332179
Q9EPU0	Regulator of nonsense transcripts 1 OS=Mus musculus OX=10090 GN=Upf1 PE=1 SV=2	1.013	1.028	1.031	0.942	0.991	1.076	1.041	1.036	1.066	1.0537	0.0336683
Q8K2C6	NAD-dependent protein deacylase sirtuin-5, mitochondrial OS=Mus musculus OX=10090 GN=Sirt5 PE=1 SV=1	0.9	1.159	1.061	1.089	1.061	1.186	1.268	1.108	1.282	1.14896	0.0340932
Q9JIW9	Ras-related protein Ral-B OS=Mus musculus OX=10090 GN=Ralb PE=1 SV=1	0.967	1.243	0.93	1.208	1.253	1.241	1.549	1.304	1.437	1.23438	0.0347193
Q4PZA2	Endothelin-converting enzyme 1 OS=Mus musculus OX=10090 GN=Ece1 PE=1 SV=1	0.844	1.015	0.861	0.963	0.959	0.981	1.015	1.214	1.127	1.16787	0.0348573
Q3UPH1	Protein PRRC1 OS=Mus musculus OX=10090 GN=Prrc1 PE=1 SV=1	1.065	1.128	1.106	1.18	1.034	1.327	1.584	1.177	1.215	1.20239	0.0349973
Q61838	Pregnancy zone protein OS=Mus musculus OX=10090 GN=Pzp PE=1 SV=3	0.622	1.019	0.838	0.916	0.96	1.535	1.071	1.4	0.96	1.42537	0.0351372
Q9DBS5	Kinesin light chain 4 OS=Mus musculus OX=10090 GN=Klc4 PE=1 SV=1	0.868	0.947	0.914	0.991	0.97	1.064	1	1.076	0.964	1.09382	0.0355537
Q9QXB9	Developmentally-regulated GTP-binding protein 2 OS=Mus musculus OX=10090 GN=Drg2 PE=1 SV=1	1.168	1.24	1.004	1.525	0.93	0.69	0.704	0.63	1.102	0.666013	0.0359306
P59108	Copine-2 OS=Mus musculus OX=10090 GN=Cpne2 PE=1 SV=1	0.963	1.092	0.981	1.184	1.019	1.068	1.349	1.234	1.252	1.16983	0.0363036
Q9JHW9	Aldehyde dehydrogenase family 1 member A3 OS=Mus musculus OX=10090 GN=Aldh1a3 PE=1 SV=1	0.881	1.142	0.783	0.62	0.821	1.595	0.968	1.249	1.143	1.45838	0.0364109
Q91YJ2	Sorting nexin-4 OS=Mus musculus OX=10090 GN=Snx4 PE=1 SV=1	0.753	0.892	0.886	1.024	1.019	1.185	1.139	1.03	1.007	1.19179	0.0367475
Q64314	Hematopoietic progenitor cell antigen CD34 OS=Mus musculus OX=10090 GN=Cd34 PE=1 SV=1	0.833	1.015	0.916	1.016	1.059	1.175	1.148	1.271	0.99	1.18413	0.0367673
P29268	CCN family member 2 OS=Mus musculus OX=10090 GN=Ccn2 PE=2 SV=3	0.79	0.612	0.688	0.649	0.559	1.159	0.987	1.674	0.708	1.71619	0.0370109
P05480	Neuronal proto-oncogene tyrosine-protein kinase Src OS=Mus musculus OX=10090 GN=Src PE=1 SV=4	0.878	0.99	1.088	1.002	1.026	1.089	1.187	1.115	1.062	1.11682	0.0371735
Q91WE4	UPF0729 protein C18orf32 homolog OS=Mus musculus OX=10090 PE=3 SV=1	0.809	0.78	0.959	0.748	1.071	1.021	1.018	1.161	1.067	1.22138	0.0372257
B2RXS4	Plexin-B2 OS=Mus musculus OX=10090 GN=Plxnb2 PE=1 SV=1	0.847	1.065	1.003	0.974	1.086	1.147	1.203	1.032	1.22	1.15628	0.0373526
Q9DC51	Guanine nucleotide-binding protein G(i) subunit alpha OS=Mus musculus OX=10090 GN=Gnai3 PE=1 SV=3	1.009	0.804	0.978	0.948	1.11	1.188	1.071	1.115	1.121	1.15874	0.0375068
P28661	Septin-4 OS=Mus musculus OX=10090 GN=Septin4 PE=1 SV=1	0.866	1.061	0.929	0.773	1.077	1.131	1.109	1.092	1.107	1.17908	0.0377931
Q9D517	1-acyl-sn-glycerol-3-phosphate acyltransferase gamma OS=Mus musculus OX=10090 GN=Agpat3 PE=1 SV=2	1.152	0.932	0.957	1.103	1.103	1.212	1.281	1.103	1.208	1.14446	0.0378296
O35598	Disintegrin and metalloproteinase domain-containing protein 10 OS=Mus musculus OX=10090 GN=Adam10 PE=1 SV=2	0.863	1.042	0.909	1.051	0.884	1.083	0.98	1.222	1.19	1.17788	0.0383667
Q8BGU5	Cyclin-Y OS=Mus musculus OX=10090 GN=Ccny PE=1 SV=1	0.844	0.902	0.754	0.906	0.877	0.936	0.897	1.135	1.031	1.16711	0.0387882
Q9ET78	Junctophilin-2 OS=Mus musculus OX=10090 GN=Jph2 PE=1 SV=2	0.946	1.097	0.98	1.066	1.104	1.152	1.154	1.136	1.098	1.09282	0.0388587
Q8CCF0	U4/U6 small nuclear ribonucleoprotein Prp31 OS=Mus musculus OX=10090 GN=Prpf31 PE=1 SV=3	0.942	1.01	1.053	1.015	1.122	1.088	1.256	1.093	1.161	1.11776	0.0395559
Q8BNU0	Armadillo repeat-containing protein 6 OS=Mus musculus OX=10090 GN=Armc6 PE=1 SV=1	1	0.972	0.745	1.016	0.913	1.312	1.07	1.029	1.1	1.21368	0.039666
Q811S7	Upstream-binding protein 1 OS=Mus musculus OX=10090 GN=Ubp1 PE=1 SV=1	0.564	0.881	0.821	0.811	1	1.189	0.99	1.041	0.968	1.28403	0.0397734
Q8VBW6	NEDD8-activating enzyme E1 regulatory subunit OS=Mus musculus OX=10090 GN=Nae1 PE=1 SV=1	0.897	0.932	0.886	1.026	1.044	0.992	1.13	1.096	1.067	1.11938	0.0397756
O88597	Beclin-1 OS=Mus musculus OX=10090 GN=Becn1 PE=1 SV=3	0.726	0.974	0.945	0.846	0.932	1.032	1.099	1.025	0.957	1.16239	0.0399425
Q61017	Guanine nucleotide-binding protein G(I)/G(S)/G(O) subunit gamma-T2 OS=Mus musculus OX=10090 GN=Gngt2 PE=3 SV=2	0.835	0.847	0.812	0.763	0.984	1.05	0.96	0.914	1.252	1.23084	0.0402274
Q68FD5	Clathrin heavy chain 1 OS=Mus musculus OX=10090 GN=Cltc PE=1 SV=3	0.902	1.05	0.901	1.046	0.916	1.072	1.019	1.137	1.074	1.11682	0.0403293
Q6GV12	3-ketodihydrosphingosine reductase OS=Mus musculus OX=10090 GN=Kdsr PE=1 SV=1	0.929	1.034	0.856	1	1.027	1.066	1.032	1.073	1.161	1.11742	0.0404361
P26369	Splicing factor U2AF 65 kDa subunit OS=Mus musculus OX=10090 GN=U2af2 PE=1 SV=3	0.832	0.929	0.869	0.889	0.889	0.912	0.977	0.919	0.939	1.06256	0.0405761
Q8JZR0	Long-chain-fatty-acid--CoA ligase 5 OS=Mus musculus OX=10090 GN=Acsl5 PE=1 SV=1	0.979	1.1	1.103	1.092	1.155	1.223	1.312	1.096	1.223	1.11761	0.0406835
Q8K2A8	Dol-P-Man:Man(5)GlcNAc(2)-PP-Dol alpha-1,3-mannosyltransferase OS=Mus musculus OX=10090 GN=Alg3 PE=1 SV=2	0.859	0.864	0.954	0.88	1.201	1.045	1.473	1.394	1.09	1.3141	0.0407597
E9PX95	ATP-binding cassette sub-family A member 17 OS=Mus musculus OX=10090 GN=Abca17 PE=1 SV=1	0.594	0.926	0.926	0.879	0.969	1.098	1.106	1.155	0.943	1.25233	0.0410823
P23591	GDP-L-fucose synthase OS=Mus musculus OX=10090 GN=Tsta3 PE=1 SV=3	0.935	1.044	0.96	1.053	1.101	1.174	1.156	1.086	1.072	1.10151	0.0412378
Q9DBX3	Sushi domain-containing protein 2 OS=Mus musculus OX=10090 GN=Susd2 PE=1 SV=1	1.083	1.021	0.963	1.032	1.062	1.101	1.069	1.088	1.123	1.06108	0.041246
Q8R1F1	Protein Niban 2 OS=Mus musculus OX=10090 GN=Niban2 PE=1 SV=2	0.789	1.077	1.036	1.129	1.04	1.393	1.32	1.178	1.076	1.22436	0.0413669
P59222	Scavenger receptor class F member 2 OS=Mus musculus OX=10090 GN=Scarf2 PE=1 SV=1	0.715	0.842	0.824	0.847	0.897	1.033	1.03	0.81	1.006	1.17545	0.0415309
P46978	Dolichyl-diphosphooligosaccharide--protein glycosyltransferase subunit STT3A OS=Mus musculus OX=10090 GN=Stt3a PE=1 SV=1	0.981	1.037	0.999	1.226	1.233	1.232	1.225	1.299	1.27	1.14728	0.0416959
P62843	40S ribosomal protein S15 OS=Mus musculus OX=10090 GN=Rps15 PE=1 SV=2	1.561	1.775	1.203	1.442	0.924	0.621	0.74	0.967	1.201	0.638849	0.0422125
Q3TPX4	Exocyst complex component 5 OS=Mus musculus OX=10090 GN=Exoc5 PE=1 SV=2	1.039	1.071	1.127	1.078	1.133	1.179	1.108	1.14	1.187	1.05865	0.0423658
Q8CCJ3	E3 UFM1-protein ligase 1 OS=Mus musculus OX=10090 GN=Ufl1 PE=1 SV=2	1.091	1.136	1.182	1.408	1.342	1.429	1.42	1.327	1.623	1.17694	0.0428039
Q9DC53	Copine-8 OS=Mus musculus OX=10090 GN=Cpne8 PE=2 SV=3	1.08	1.04	1.116	1.026	1.045	1.122	1.159	1.074	1.128	1.05592	0.0430815
Q8C5L3	CCR4-NOT transcription complex subunit 2 OS=Mus musculus OX=10090 GN=Cnot2 PE=1 SV=2	0.887	1.046	1.028	0.978	0.998	1.222	1.242	1.068	1.005	1.14872	0.0439403
P23298	Protein kinase C eta type OS=Mus musculus OX=10090 GN=Prkch PE=1 SV=2	1.078	1.158	1.097	1.092	1.159	1.081	0.934	1.029	1.074	0.92183	0.0440797
Q62351	Transferrin receptor protein 1 OS=Mus musculus OX=10090 GN=Tfrc PE=1 SV=1	1.098	0.826	1.371	1.231	1.08	1.21	1.36	1.635	1.625	1.29995	0.0443955
Q9D379	Epoxide hydrolase 1 OS=Mus musculus OX=10090 GN=Ephx1 PE=1 SV=2	0.957	1.016	0.945	1.076	1.064	1.04	1.074	1.187	1.2	1.11235	0.0444653
Q8BMP6	Golgi resident protein GCP60 OS=Mus musculus OX=10090 GN=Acbd3 PE=1 SV=3	0.909	1.049	0.857	1.032	1.136	1.242	1.188	1.176	1.043	1.16622	0.045129
Q7TT37	Elongator complex protein 1 OS=Mus musculus OX=10090 GN=Elp1 PE=1 SV=2	0.901	1.073	1.025	1.063	1.033	1.111	1.171	1.079	1.096	1.09347	0.0451309
Q6P8X1	Sorting nexin-6 OS=Mus musculus OX=10090 GN=Snx6 PE=1 SV=2	1.21	0.986	1.011	1.25	1.043	0.713	0.811	0.902	1.079	0.796591	0.0451497
Q9CYL5	Golgi-associated plant pathogenesis-related protein 1 OS=Mus musculus OX=10090 GN=Glipr2 PE=1 SV=3	1.104	0.892	1.375	1.297	1.27	1.083	0.865	0.91	0.825	0.775303	0.04515
Q91WC0	Actin-histidine N-methyltransferase OS=Mus musculus OX=10090 GN=Setd3 PE=1 SV=1	0.807	1.042	0.972	1.172	1.222	1.249	1.235	1.358	1.197	1.20781	0.0454046
P35330	Intercellular adhesion molecule 2 OS=Mus musculus OX=10090 GN=Icam2 PE=1 SV=1	0.858	1.03	1.339	1.174	1.274	1.712	1.753	1.326	1.229	1.32599	0.0459016
Q921X9	Protein disulfide-isomerase A5 OS=Mus musculus OX=10090 GN=Pdia5 PE=1 SV=1	0.712	0.968	0.854	0.99	1.006	1.174	1.176	1.099	0.942	1.21164	0.0459034
O55098	Serine/threonine-protein kinase 10 OS=Mus musculus OX=10090 GN=Stk10 PE=1 SV=2	0.806	1.119	1.06	0.893	1.02	1.393	1.048	1.288	1.111	1.2352	0.0459662
Q5DTU0	Actin filament-associated protein 1-like 2 OS=Mus musculus OX=10090 GN=Afap1l2 PE=1 SV=2	0.735	0.938	0.945	0.798	0.847	1.234	1.46	1.058	0.848	1.34882	0.0462903
O89023	Tripeptidyl-peptidase 1 OS=Mus musculus OX=10090 GN=Tpp1 PE=1 SV=2	1.043	0.965	0.919	1.158	1.134	1.309	1.342	1.076	1.176	1.17432	0.0464398
Q91X72	Hemopexin OS=Mus musculus OX=10090 GN=Hpx PE=1 SV=2	0.843	1.04	0.871	1.089	1.081	1.187	1.074	1.383	1.116	1.20837	0.0465051
P20029	Endoplasmic reticulum chaperone BiP OS=Mus musculus OX=10090 GN=Hspa5 PE=1 SV=3	0.883	1.001	0.818	1.03	0.973	1.027	1.072	1.084	1.029	1.11902	0.0468134
Q4PJX1	Protein odr-4 homolog OS=Mus musculus OX=10090 GN=Odr4 PE=1 SV=2	0.676	0.938	0.954	0.867	0.944	1.199	1.042	0.956	1.024	1.2049	0.0468255
Q9D3A8	Carboxyl-terminal PDZ ligand of neuronal nitric oxide synthase protein OS=Mus musculus OX=10090 GN=Nos1ap PE=1 SV=3	0.967	0.922	0.902	0.886	0.952	1.04	1.071	0.948	1.302	1.17763	0.0468739
E9Q3L2	Phosphatidylinositol 4-kinase alpha OS=Mus musculus OX=10090 GN=Pi4ka PE=1 SV=2	0.731	1.146	1.108	1.065	1.24	1.36	1.339	1.318	1.205	1.23393	0.0470948
Q9JLV6	Bifunctional polynucleotide phosphatase/kinase OS=Mus musculus OX=10090 GN=Pnkp PE=1 SV=2	1.058	1.311	1.008	1.122	1.243	1.344	1.275	1.25	1.484	1.16532	0.0472045
Q3U5Q7	UMP-CMP kinase 2, mitochondrial OS=Mus musculus OX=10090 GN=Cmpk2 PE=1 SV=2	0.811	1.08	1.075	1.037	0.992	1.124	1.171	1.129	1.121	1.13739	0.0473736
Q8BX70	Vacuolar protein sorting-associated protein 13C OS=Mus musculus OX=10090 GN=Vps13c PE=1 SV=2	0.988	1.189	1.204	1.394	1.359	1.148	0.931	0.971	0.97	0.819204	0.047375
Q9QYF1	Retinol dehydrogenase 11 OS=Mus musculus OX=10090 GN=Rdh11 PE=1 SV=2	0.966	0.981	0.859	0.999	1.023	1.036	0.993	1.122	1.178	1.12081	0.0477306
Q6IRU5-2	Isoform 2 of Clathrin light chain B OS=Mus musculus OX=10090 GN=Cltb	0.972	0.993	0.886	0.98	0.927	1.06	1.054	0.984	0.986	1.07293	0.0477369
Q07113	Cation-independent mannose-6-phosphate receptor OS=Mus musculus OX=10090 GN=Igf2r PE=1 SV=1	0.955	1.031	1.116	1.084	0.989	1.201	1.266	1.013	1.235	1.13889	0.0481163
P21550	Beta-enolase OS=Mus musculus OX=10090 GN=Eno3 PE=1 SV=3	0.742	1.035	0.83	0.859	0.972	1.146	1.146	0.926	1.047	1.20127	0.0481987
Q9D0F3	Protein ERGIC-53 OS=Mus musculus OX=10090 GN=Lman1 PE=1 SV=1	0.981	0.894	0.815	1.171	1.092	1.191	1.226	1.153	1.117	1.18287	0.0485318
Q8CHK3	Lysophospholipid acyltransferase 7 OS=Mus musculus OX=10090 GN=Mboat7 PE=1 SV=1	0.997	0.712	0.888	0.872	1.155	1.532	1.482	0.963	1.124	1.37895	0.0487297
Q9JKK1	Syntaxin-6 OS=Mus musculus OX=10090 GN=Stx6 PE=1 SV=1	0.806	1.456	1.045	1.097	1.164	1.521	1.226	1.765	1.412	1.32992	0.0490506
Q99MI1	ELKS/Rab6-interacting/CAST family member 1 OS=Mus musculus OX=10090 GN=Erc1 PE=1 SV=1	0.891	1.015	0.831	0.997	0.963	1.028	1.105	1	1.038	1.11002	0.0497382
P10922	Histone H1.0 OS=Mus musculus OX=10090 GN=H1f0 PE=2 SV=4	0.731	0.833	0.843	0.762	0.866	0.981	0.907	0.804	1.036	1.15489	0.0500217
P31324	cAMP-dependent protein kinase type II-beta regulatory subunit OS=Mus musculus OX=10090 GN=Prkar2b PE=1 SV=3	0.896	1.113	0.83	1.035	1.109	1.145	1.182	1.188	1.105	1.15894	0.0501852
Q8R2U0	Nucleoporin SEH1 OS=Mus musculus OX=10090 GN=Seh1l PE=2 SV=1	1.004	1.05	0.949	1.026	1.109	1.034	1.321	1.107	1.283	1.15439	0.051021
Q91W29	Cytochrome c oxidase subunit 4 isoform 2, mitochondrial OS=Mus musculus OX=10090 GN=Cox4i2 PE=1 SV=1	1.157	0.627	0.681	0.808	0.967	1.044	1.301	1.027	1.179	1.34169	0.0514229
Q8R016	Bleomycin hydrolase OS=Mus musculus OX=10090 GN=Blmh PE=1 SV=1	0.784	1.09	0.894	1.007	1.065	1.104	1.215	1.131	1.077	1.16916	0.0514573
Q8BH74	Nuclear pore complex protein Nup107 OS=Mus musculus OX=10090 GN=Nup107 PE=1 SV=1	0.787	0.942	0.874	0.955	1.083	1.201	1.274	0.982	1.027	1.20771	0.0519395
Q6PEV3	WAS/WASL-interacting protein family member 2 OS=Mus musculus OX=10090 GN=Wipf2 PE=1 SV=1	0.687	1.001	0.837	0.855	0.951	1.095	1.123	1.079	0.889	1.20815	0.0520075
Q7TQ62	Podocan OS=Mus musculus OX=10090 GN=Podn PE=2 SV=1	1.702	1.416	1.625	1.214	1.954	1.198	0.994	0.883	1.507	0.723992	0.0520318
P08607	C4b-binding protein OS=Mus musculus OX=10090 GN=C4bpa PE=1 SV=3	0.843	1.05	0.76	0.768	1.198	1.276	1.263	1.232	0.991	1.2887	0.0521831
P50580	Proliferation-associated protein 2G4 OS=Mus musculus OX=10090 GN=Pa2g4 PE=1 SV=3	0.904	0.988	0.891	1.028	1.054	1.034	1.058	1.091	1.068	1.09224	0.0521855
Q8VDP6	CDP-diacylglycerol--inositol 3-phosphatidyltransferase OS=Mus musculus OX=10090 GN=Cdipt PE=1 SV=1	1.19	1.034	1.081	0.998	1.232	1.04	0.916	0.846	1.022	0.863595	0.0528623
Q9CSB4	Partitioning defective 3 homolog B OS=Mus musculus OX=10090 GN=Pard3b PE=1 SV=2	0.833	1.06	0.822	0.922	1.014	0.973	1.217	1.151	1.048	1.17959	0.0528699
P10852	4F2 cell-surface antigen heavy chain OS=Mus musculus OX=10090 GN=Slc3a2 PE=1 SV=1	0.963	1.057	0.864	1.047	1.046	1.049	1.164	1.079	1.133	1.11136	0.0531158
Q5EBG6	Heat shock protein beta-6 OS=Mus musculus OX=10090 GN=Hspb6 PE=1 SV=1	1.148	0.984	1.056	1.344	0.854	0.707	0.8	0.938	0.9	0.776318	0.0532839
O08677-2	Isoform LMW of Kininogen-1 OS=Mus musculus OX=10090 GN=Kng1	0.76	0.99	1.021	0.811	0.84	1.342	1.093	1.421	0.856	1.33198	0.0535306
Q9CX86	Heterogeneous nuclear ribonucleoprotein A0 OS=Mus musculus OX=10090 GN=Hnrnpa0 PE=1 SV=1	1.318	1	0.964	1.34	0.911	0.597	0.879	0.73	1.01	0.72655	0.0536959
P43025	Tetranectin OS=Mus musculus OX=10090 GN=Clec3b PE=1 SV=2	0.928	1.115	0.8	0.979	1.092	1.073	1.353	1.098	1.2	1.20167	0.0540387
Q0KL02	Triple functional domain protein OS=Mus musculus OX=10090 GN=Trio PE=1 SV=3	0.784	0.987	0.856	0.838	0.917	0.899	1.181	1.015	1.007	1.17013	0.0543831
Q9Z0M5	Lysosomal acid lipase/cholesteryl ester hydrolase OS=Mus musculus OX=10090 GN=Lipa PE=1 SV=2	0.793	0.943	0.842	1.122	1.19	1.273	1.208	1.189	1.101	1.21958	0.0543864
O09164	Extracellular superoxide dismutase [Cu-Zn] OS=Mus musculus OX=10090 GN=Sod3 PE=1 SV=1	0.839	0.919	1.168	0.922	1.008	1.069	1.225	1.082	1.164	1.16866	0.0548923
A3KMP2	Tetratricopeptide repeat protein 38 OS=Mus musculus OX=10090 GN=Ttc38 PE=1 SV=2	1.086	1.24	1.545	1.492	1.041	1.236	0.622	0.718	0.995	0.697025	0.0551688
Q6P5E4	UDP-glucose:glycoprotein glucosyltransferase 1 OS=Mus musculus OX=10090 GN=Uggt1 PE=1 SV=4	0.971	1.022	0.878	1.053	0.993	1.074	1.005	1.153	1.098	1.10077	0.0553124
Q922J3	CAP-Gly domain-containing linker protein 1 OS=Mus musculus OX=10090 GN=Clip1 PE=1 SV=1	0.832	0.991	0.957	1.007	0.948	1.099	1.139	0.987	1.001	1.11563	0.0553268
Q99MN9	Propionyl-CoA carboxylase beta chain, mitochondrial OS=Mus musculus OX=10090 GN=Pccb PE=1 SV=2	0.92	0.964	1.057	1.02	1.104	1.195	1.324	1.153	1.007	1.15474	0.0553312
Q9JM96	Cdc42 effector protein 4 OS=Mus musculus OX=10090 GN=Cdc42ep4 PE=1 SV=1	0.984	0.824	0.895	0.96	0.831	1.212	1.041	1.011	0.924	1.16489	0.0554424
Q923T9	Calcium/calmodulin-dependent protein kinase type II subunit gamma OS=Mus musculus OX=10090 GN=Camk2g PE=1 SV=1	1.234	1.026	0.937	1.12	0.946	0.955	0.922	0.861	0.86	0.854551	0.055785
P03930	ATP synthase protein 8 OS=Mus musculus OX=10090 GN=Mtatp8 PE=1 SV=1	0.955	1.022	0.942	1.05	1.138	1.053	1.156	1.13	1.297	1.13472	0.0559653
Q9D1D4	Transmembrane emp24 domain-containing protein 10 OS=Mus musculus OX=10090 GN=Tmed10 PE=1 SV=1	1.001	0.816	0.924	0.937	0.959	1.132	1.132	0.928	1.025	1.13678	0.0559723
Q922R8	Protein disulfide-isomerase A6 OS=Mus musculus OX=10090 GN=Pdia6 PE=1 SV=3	0.918	1.06	1.039	1.119	1.01	1.126	1.271	1.091	1.106	1.11592	0.0563656
P54754	Ephrin type-B receptor 3 OS=Mus musculus OX=10090 GN=Ephb3 PE=1 SV=2	0.756	1.108	1.182	1.109	1.001	1.399	1.71	1.203	1.115	1.3157	0.0574928
Q91YQ5	Dolichyl-diphosphooligosaccharide--protein glycosyltransferase subunit 1 OS=Mus musculus OX=10090 GN=Rpn1 PE=1 SV=1	0.886	0.965	0.905	1.09	1.012	1.075	1.117	1.06	1.038	1.10385	0.0576541
P42703	Leukemia inhibitory factor receptor OS=Mus musculus OX=10090 GN=Lifr PE=1 SV=1	0.902	0.836	0.869	0.839	0.747	1.065	2.577	1.116	1.419	1.84146	0.0578292
Q60902	Epidermal growth factor receptor substrate 15-like 1 OS=Mus musculus OX=10090 GN=Eps15l1 PE=1 SV=3	0.991	1.049	0.915	1.071	0.939	1.153	1.06	1.074	1.047	1.09114	0.0586628
Q9CYA0	Protein disulfide isomerase Creld2 OS=Mus musculus OX=10090 GN=Creld2 PE=1 SV=1	0.829	0.891	0.959	0.946	0.886	0.937	1.017	1.107	0.943	1.10951	0.0587031
Q9QX60	Deoxyguanosine kinase, mitochondrial OS=Mus musculus OX=10090 GN=Dguok PE=1 SV=3	1.189	0.807	0.936	1.269	1.051	1.16	1.284	1.529	1.279	1.25	0.0589661
P19221	Prothrombin OS=Mus musculus OX=10090 GN=F2 PE=1 SV=1	0.68	0.99	0.791	0.921	0.804	1.032	0.869	1.013	1.144	1.21178	0.0591742
Q3U9G9	Delta(14)-sterol reductase LBR OS=Mus musculus OX=10090 GN=Lbr PE=1 SV=2	0.64	0.8	1.06	0.764	0.826	1.088	1.024	0.941	0.964	1.22769	0.0591867
Q9D868-2	Isoform 2 of Peptidyl-prolyl cis-trans isomerase H OS=Mus musculus OX=10090 GN=Ppih	0.975	0.824	0.598	0.531	0.912	1.137	0.951	0.865	1.209	1.35482	0.0592574
Q61282	Aggrecan core protein OS=Mus musculus OX=10090 GN=Acan PE=1 SV=2	0.925	1.076	0.761	0.672	0.992	1.264	1.758	0.888	1.233	1.4525	0.059551
Q8VHI3	GDP-fucose protein O-fucosyltransferase 2 OS=Mus musculus OX=10090 GN=Pofut2 PE=1 SV=1	0.979	1.132	0.906	1.069	0.988	1.103	1.195	1.09	1.111	1.10835	0.0596469
P34022	Ran-specific GTPase-activating protein OS=Mus musculus OX=10090 GN=Ranbp1 PE=1 SV=2	1.071	0.911	0.886	1.032	1.052	1.06	1.132	1.155	1.053	1.11066	0.0596598
Q61334	B-cell receptor-associated protein 29 OS=Mus musculus OX=10090 GN=Bcap29 PE=1 SV=1	0.905	0.743	0.916	0.899	0.919	1.147	1.054	0.845	1.074	1.17526	0.0597934
P83093	Stromal interaction molecule 2 OS=Mus musculus OX=10090 GN=Stim2 PE=1 SV=2	1.04	1.019	1.322	1.34	1.18	1.463	1.234	1.405	1.41	1.1676	0.0598357
P12961	Neuroendocrine protein 7B2 OS=Mus musculus OX=10090 GN=Scg5 PE=1 SV=1	1.1	1.258	0.965	0.955	0.733	0.773	0.776	0.818	0.751	0.777789	0.0598665
Q6Y685	Transforming acidic coiled-coil-containing protein 1 OS=Mus musculus OX=10090 GN=Tacc1 PE=1 SV=1	0.611	1.034	0.841	0.792	0.897	1.209	1.223	1.236	0.785	1.33323	0.0598744
Q91XL9	Oxysterol-binding protein-related protein 1 OS=Mus musculus OX=10090 GN=Osbpl1a PE=1 SV=2	1.051	1.087	0.852	1.254	1.21	1.213	1.283	1.316	1.286	1.16841	0.0606071
O08808	Protein diaphanous homolog 1 OS=Mus musculus OX=10090 GN=Diaph1 PE=1 SV=1	0.921	1.168	0.964	0.998	1.018	1.194	1.099	1.149	1.082	1.1156	0.0607099
Q6PHU5	Sortilin OS=Mus musculus OX=10090 GN=Sort1 PE=1 SV=1	0.71	1.029	1.035	0.952	1.095	1.052	1.153	1.188	1.193	1.18907	0.0609592
Q8CI51	PDZ and LIM domain protein 5 OS=Mus musculus OX=10090 GN=Pdlim5 PE=1 SV=4	1.093	0.977	1.005	1.127	0.913	0.875	0.924	0.958	0.92	0.898583	0.0611737
Q9DB77	Cytochrome b-c1 complex subunit 2, mitochondrial OS=Mus musculus OX=10090 GN=Uqcrc2 PE=1 SV=1	0.988	0.891	0.803	1.066	1.091	1.06	1.103	1.102	1.195	1.1521	0.0613356
O35345	Importin subunit alpha-7 OS=Mus musculus OX=10090 GN=Kpna6 PE=1 SV=2	1.102	1.029	0.929	1.098	0.985	1.145	1.098	1.132	1.09	1.08521	0.0613488
P60840	Alpha-endosulfine OS=Mus musculus OX=10090 GN=Ensa PE=1 SV=1	0.832	0.922	0.791	0.95	0.93	1.061	0.953	1.05	0.906	1.12147	0.0614047
Q3U2P1	Protein transport protein Sec24A OS=Mus musculus OX=10090 GN=Sec24a PE=1 SV=1	0.862	0.958	1.039	1.23	1.09	1.142	1.335	1.346	1.111	1.19087	0.061789
P21845	Tryptase beta-2 OS=Mus musculus OX=10090 GN=Tpsb2 PE=1 SV=2	0.881	0.835	1.012	0.892	1.243	1.371	1.376	1.113	1.038	1.259	0.0617958
Q80SZ7	Guanine nucleotide-binding protein G(I)/G(S)/G(O) subunit gamma-5 OS=Mus musculus OX=10090 GN=Gng5 PE=1 SV=2	1.012	0.98	1.108	0.999	1.025	1.262	1.198	1.076	1.033	1.11461	0.0618582
Q91Z53	Glyoxylate reductase/hydroxypyruvate reductase OS=Mus musculus OX=10090 GN=Grhpr PE=1 SV=1	0.996	0.998	1.165	0.877	1.061	0.851	0.931	0.858	0.933	0.876251	0.0619116
P51125	Calpastatin OS=Mus musculus OX=10090 GN=Cast PE=1 SV=2	0.842	0.902	0.872	0.934	0.933	1.054	0.989	0.959	0.896	1.08688	0.0625042
Q8BH58	TIP41-like protein OS=Mus musculus OX=10090 GN=Tiprl PE=1 SV=1	0.794	1.015	0.808	0.989	0.934	1.357	1.025	0.98	1.072	1.22081	0.0629698
Q9CX56	26S proteasome non-ATPase regulatory subunit 8 OS=Mus musculus OX=10090 GN=Psmd8 PE=1 SV=2	0.981	1.041	0.936	0.99	1.116	1.132	1.259	1.06	1.07	1.11597	0.0629952
Q9WUR9	Adenylate kinase 4, mitochondrial OS=Mus musculus OX=10090 GN=Ak4 PE=1 SV=1	0.6	0.87	0.849	0.878	0.958	0.957	1.059	1.161	0.9	1.22653	0.0632009
Q8BML1	[F-actin]-monooxygenase MICAL2 OS=Mus musculus OX=10090 GN=Mical2 PE=1 SV=1	1.207	1.209	1.039	1.225	1.116	1.106	0.974	1.109	0.998	0.902993	0.0632806
P97300	Neuroplastin OS=Mus musculus OX=10090 GN=Nptn PE=1 SV=3	0.87	1.02	1.01	1	1.071	1.082	1.051	1.085	1.102	1.0863	0.0635858
O55029	Coatomer subunit beta' OS=Mus musculus OX=10090 GN=Copb2 PE=1 SV=2	0.921	0.959	0.848	1.04	0.932	1.021	1.089	1.016	0.986	1.09362	0.0638936
Q00915	Retinol-binding protein 1 OS=Mus musculus OX=10090 GN=Rbp1 PE=1 SV=2	0.724	0.94	0.757	0.908	0.88	1.322	1.053	1.017	0.846	1.25861	0.0641182
Q02248	Catenin beta-1 OS=Mus musculus OX=10090 GN=Ctnnb1 PE=1 SV=1	1.154	1.031	1.093	1.087	1.015	1.219	1.37	1.164	1.081	1.12314	0.0641785
Q921I1	Serotransferrin OS=Mus musculus OX=10090 GN=Tf PE=1 SV=1	0.629	0.915	0.834	0.712	0.788	1.353	0.927	1.658	0.783	1.52173	0.0641844
O70503	Very-long-chain 3-oxoacyl-CoA reductase OS=Mus musculus OX=10090 GN=Hsd17b12 PE=1 SV=1	0.848	0.941	0.784	0.985	0.932	0.99	0.938	1.071	1.01	1.11609	0.0643393
O54901	OX-2 membrane glycoprotein OS=Mus musculus OX=10090 GN=Cd200 PE=1 SV=1	0.781	0.836	0.687	0.772	1.024	1.085	0.927	0.893	1.033	1.20061	0.0643815
P97863	Nuclear factor 1 B-type OS=Mus musculus OX=10090 GN=Nfib PE=1 SV=2	0.959	0.976	0.928	0.966	1.089	0.756	0.911	0.801	0.984	0.877389	0.0652073
Q05920	Pyruvate carboxylase, mitochondrial OS=Mus musculus OX=10090 GN=Pc PE=1 SV=1	0.797	0.966	0.9	0.835	1.191	1.297	1.124	1.015	1.135	1.21854	0.0654582
Q148V7	RAB11-binding protein RELCH OS=Mus musculus OX=10090 GN=Relch PE=1 SV=1	1.077	1.353	1.211	1.261	1.005	0.954	0.977	1.042	1.089	0.859573	0.0655898
Q3U7R1	Extended synaptotagmin-1 OS=Mus musculus OX=10090 GN=Esyt1 PE=1 SV=2	0.967	1.072	0.897	1.018	0.964	1.05	1.014	1.109	1.095	1.08479	0.065809
Q8C6G8	WD repeat-containing protein 26 OS=Mus musculus OX=10090 GN=Wdr26 PE=1 SV=3	0.562	0.972	0.912	0.74	0.734	1.077	0.868	0.999	0.981	1.25159	0.0659763
P46737	Lys-63-specific deubiquitinase BRCC36 OS=Mus musculus OX=10090 GN=Brcc3 PE=1 SV=1	0.816	0.928	0.822	1.06	1.03	0.981	1.138	1.109	1.062	1.15174	0.0661421
O35685	Nuclear migration protein nudC OS=Mus musculus OX=10090 GN=Nudc PE=1 SV=1	0.657	0.945	0.93	0.83	0.966	1.101	1.176	0.983	0.918	1.20668	0.0664707
Q80UG5	Septin-9 OS=Mus musculus OX=10090 GN=Septin9 PE=1 SV=1	1.082	0.987	1.047	1.098	1.086	1.014	0.984	1.043	0.942	0.939387	0.0670707
Q6P5D8	Structural maintenance of chromosomes flexible hinge domain-containing protein 1 OS=Mus musculus OX=10090 GN=Smchd1 PE=1 SV=2	1.134	0.954	1.036	1.046	0.917	1.093	1.201	1.129	1.075	1.10527	0.0674128
Q9D6S7	Ribosome-recycling factor, mitochondrial OS=Mus musculus OX=10090 GN=Mrrf PE=1 SV=1	0.776	0.886	0.893	1.015	0.963	0.914	1.108	1.02	1.121	1.14797	0.0677065
O35127	Protein C10 OS=Mus musculus OX=10090 GN=Grcc10 PE=1 SV=1	0.901	1.191	0.985	0.969	0.964	1.246	1.295	1.289	0.956	1.19411	0.0686028
Q8CIV8	Tubulin-specific chaperone E OS=Mus musculus OX=10090 GN=Tbce PE=1 SV=1	1.091	1.081	1.057	1.106	1.096	1.156	1.179	1.059	1.192	1.05551	0.0688602
O35071	Kinesin-like protein KIF1C OS=Mus musculus OX=10090 GN=Kif1c PE=1 SV=2	0.844	0.922	0.763	0.913	0.944	0.964	0.975	1.073	0.909	1.11748	0.0690089
Q64695	Endothelial protein C receptor OS=Mus musculus OX=10090 GN=Procr PE=1 SV=3	1.027	1.023	1.06	0.858	1.375	1.291	1.674	1.087	1.473	1.29258	0.0692824
Q9D1Q6	Endoplasmic reticulum resident protein 44 OS=Mus musculus OX=10090 GN=Erp44 PE=1 SV=1	0.706	0.855	0.809	1.096	1.116	1.049	1.144	1.133	1.146	1.21999	0.0696856
P50428	Arylsulfatase A OS=Mus musculus OX=10090 GN=Arsa PE=1 SV=2	0.738	1.054	0.849	1.063	0.877	1.262	1.154	1.146	0.918	1.22244	0.0696862
Q9R190	Metastasis-associated protein MTA2 OS=Mus musculus OX=10090 GN=Mta2 PE=1 SV=1	0.819	0.904	0.928	0.843	1.028	1.341	1.283	0.941	0.939	1.24502	0.0697429
Q91ZV8	Adhesion G protein-coupled receptor A2 OS=Mus musculus OX=10090 GN=Adgra2 PE=1 SV=2	0.674	0.772	0.974	0.907	1.052	0.972	1.037	1.052	1.183	1.21146	0.0697467
Q8BRT1	CLIP-associating protein 2 OS=Mus musculus OX=10090 GN=Clasp2 PE=1 SV=1	0.753	1.059	0.894	0.917	0.979	1.167	1.081	1.165	0.922	1.17748	0.070172
Q922Q8	Leucine-rich repeat-containing protein 59 OS=Mus musculus OX=10090 GN=Lrrc59 PE=1 SV=1	0.883	1.019	0.95	1.067	0.956	1.189	1.145	0.952	1.106	1.12615	0.0703437
Q69ZN7	Myoferlin OS=Mus musculus OX=10090 GN=Myof PE=1 SV=2	0.935	1.058	0.985	1.057	1.002	1.111	1.005	1.203	1.089	1.09391	0.0705595
P56812	Programmed cell death protein 5 OS=Mus musculus OX=10090 GN=Pdcd5 PE=1 SV=3	1.237	0.969	0.997	1.23	1.031	0.965	0.927	0.906	0.993	0.867268	0.0711663
O54890	Integrin beta-3 OS=Mus musculus OX=10090 GN=Itgb3 PE=1 SV=2	0.704	0.907	1.022	0.801	1.084	1.119	1.101	1.113	0.99	1.19605	0.0711773
P18572	Basigin OS=Mus musculus OX=10090 GN=Bsg PE=1 SV=2	1.002	1.025	0.978	1.143	1.099	1.089	1.172	1.101	1.184	1.083	0.0714517
O35643	AP-1 complex subunit beta-1 OS=Mus musculus OX=10090 GN=Ap1b1 PE=1 SV=2	0.91	1.16	1.073	1.049	1.113	1.22	1.214	1.123	1.135	1.10556	0.0717525
O55142	60S ribosomal protein L35a OS=Mus musculus OX=10090 GN=Rpl35a PE=1 SV=2	1.104	1.127	1.073	1.008	0.917	1.4	1.306	1.07	1.102	1.16609	0.072292
Q6Q899	Probable ATP-dependent RNA helicase DDX58 OS=Mus musculus OX=10090 GN=Ddx58 PE=1 SV=2	0.728	1.059	0.998	1.06	0.998	1.106	1.125	1.123	1.113	1.15295	0.0723339
A2ARZ3	Fibrous sheath-interacting protein 2 OS=Mus musculus OX=10090 GN=Fsip2 PE=1 SV=3	0.479	0.863	0.809	0.716	1.224	1.089	1.131	1.123	1.089	1.35419	0.0729059
Q8BG95	Protein phosphatase 1 regulatory subunit 12B OS=Mus musculus OX=10090 GN=Ppp1r12b PE=1 SV=2	1.128	0.953	0.875	1.112	0.957	0.844	0.863	0.884	0.936	0.877363	0.0730773
Q9R1Q8	Transgelin-3 OS=Mus musculus OX=10090 GN=Tagln3 PE=1 SV=1	0.757	1.052	0.992	0.9	1.041	1.066	1.104	1.171	1.748	1.34147	0.0731528
Q810B6	Rabankyrin-5 OS=Mus musculus OX=10090 GN=Ankfy1 PE=1 SV=2	0.901	1.102	1.054	1.094	0.96	1.038	1.208	1.197	1.122	1.11646	0.0731724
Q9R0M3	Sushi-repeat-containing protein SRPX OS=Mus musculus OX=10090 GN=Srpx PE=2 SV=1	1.071	0.539	1.262	0.755	0.502	0.559	0.306	0.61	0.269	0.527973	0.0731753
Q8C0Z1	Protein FAM234A OS=Mus musculus OX=10090 GN=Fam234a PE=1 SV=1	0.791	0.842	1.016	0.978	0.843	0.93	1.074	1.019	1.024	1.13171	0.0731875
Q8C878	NEDD8-activating enzyme E1 catalytic subunit OS=Mus musculus OX=10090 GN=Uba3 PE=1 SV=2	0.842	1.101	1.195	1.051	0.891	1.294	1.152	1.163	1.137	1.16781	0.073425
P62315	Small nuclear ribonucleoprotein Sm D1 OS=Mus musculus OX=10090 GN=Snrpd1 PE=1 SV=1	0.792	1.03	0.928	0.913	1.031	1.19	1.138	1.023	0.969	1.1504	0.0736411
Q8K3K8	Optineurin OS=Mus musculus OX=10090 GN=Optn PE=1 SV=1	1.663	1.624	1.352	1.782	1.425	1.158	1.346	1.36	1.499	0.854416	0.0737492
Q6GYP7	Ral GTPase-activating protein subunit alpha-1 OS=Mus musculus OX=10090 GN=Ralgapa1 PE=1 SV=1	0.937	1.016	1.078	1.121	1.021	1.076	1.313	1.144	1.099	1.11927	0.0741238
Q9ESD7	Dysferlin OS=Mus musculus OX=10090 GN=Dysf PE=1 SV=3	0.955	1.134	0.953	1.136	1.011	1.101	1.095	1.22	1.189	1.10932	0.0741324
Q9DC50	Peroxisomal carnitine O-octanoyltransferase OS=Mus musculus OX=10090 GN=Crot PE=1 SV=1	0.941	1.157	0.925	0.978	1.035	1.035	1.172	1.102	1.21	1.12167	0.0743085
Q9D1G5	Leucine-rich repeat-containing protein 57 OS=Mus musculus OX=10090 GN=Lrrc57 PE=1 SV=1	0.559	1.016	0.789	1.089	0.762	1.18	1.021	0.992	1.142	1.28559	0.0745123
P01027	Complement C3 OS=Mus musculus OX=10090 GN=C3 PE=1 SV=3	0.787	0.986	0.932	0.736	0.962	1.281	1.07	1.771	0.884	1.42119	0.0747096
P48036	Annexin A5 OS=Mus musculus OX=10090 GN=Anxa5 PE=1 SV=1	0.841	1.124	0.895	1.021	1.024	1.081	1.097	1.099	1.132	1.1236	0.0747799
P14131	40S ribosomal protein S16 OS=Mus musculus OX=10090 GN=Rps16 PE=1 SV=4	1.039	0.964	0.841	0.946	0.95	1.088	1.044	0.983	1.018	1.08993	0.0748972
Q9DBH5	Vesicular integral-membrane protein VIP36 OS=Mus musculus OX=10090 GN=Lman2 PE=1 SV=2	0.849	0.887	1.076	1.185	1.13	1.268	1.097	1.219	1.202	1.16686	0.0755694
P52483	Ubiquitin-conjugating enzyme E2 E3 OS=Mus musculus OX=10090 GN=Ube2e3 PE=1 SV=2	0.582	0.843	0.895	0.875	0.988	1.147	1.306	0.977	0.869	1.28466	0.0757035
Q9QZW0	Phospholipid-transporting ATPase 11C OS=Mus musculus OX=10090 GN=Atp11c PE=1 SV=2	0.949	0.947	0.939	0.963	0.997	1.053	0.995	1.18	0.967	1.09359	0.075919
Q8BG51	Mitochondrial Rho GTPase 1 OS=Mus musculus OX=10090 GN=Rhot1 PE=1 SV=1	1.126	1.093	1.044	1.036	1.265	1.311	1.239	1.111	1.312	1.11723	0.0760895
P35282	Ras-related protein Rab-21 OS=Mus musculus OX=10090 GN=Rab21 PE=1 SV=4	0.802	0.802	0.69	0.85	0.951	1.035	0.876	0.995	0.871	1.15293	0.0761559
Q08879	Fibulin-1 OS=Mus musculus OX=10090 GN=Fbln1 PE=1 SV=2	0.845	0.869	0.833	1.153	1.024	1.331	1.05	1.24	0.988	1.21957	0.0762177
Q8BUK6	Protein Hook homolog 3 OS=Mus musculus OX=10090 GN=Hook3 PE=1 SV=2	0.799	1.049	0.974	0.976	0.951	1.063	1.071	1.095	0.991	1.11076	0.076318
Q9Z0M6	CD97 antigen OS=Mus musculus OX=10090 GN=Cd97 PE=1 SV=2	1.136	1.046	0.97	1.211	0.927	1.171	1.174	1.304	1.141	1.13185	0.0766892
Q64518	Sarcoplasmic/endoplasmic reticulum calcium ATPase 3 OS=Mus musculus OX=10090 GN=Atp2a3 PE=1 SV=3	1.091	1.071	0.936	1.079	1.048	1.149	1.052	1.172	1.133	1.07799	0.0766957
Q80XU3	Nuclear ubiquitous casein and cyclin-dependent kinase substrate 1 OS=Mus musculus OX=10090 GN=Nucks1 PE=1 SV=1	1.11	0.945	0.901	1.121	0.817	0.624	0.674	0.599	1.057	0.754495	0.0768522
P02802	Metallothionein-1 OS=Mus musculus OX=10090 GN=Mt1 PE=1 SV=1	1.17	0.826	0.789	1.089	0.802	0.64	0.781	0.79	0.732	0.78673	0.0768772
Q9ET26	E3 ubiquitin-protein ligase RNF114 OS=Mus musculus OX=10090 GN=Rnf114 PE=1 SV=2	0.724	0.984	0.795	1.032	1.028	1.201	1.154	1.164	0.907	1.21247	0.0771081
O35379	Multidrug resistance-associated protein 1 OS=Mus musculus OX=10090 GN=Abcc1 PE=1 SV=1	0.887	1.028	0.876	0.967	0.96	1.011	1.005	0.982	1.09	1.08309	0.0773924
P62874	Guanine nucleotide-binding protein G(I)/G(S)/G(T) subunit beta-1 OS=Mus musculus OX=10090 GN=Gnb1 PE=1 SV=3	0.997	0.976	1.001	1.063	1.062	1.101	0.985	1.197	1.222	1.10438	0.0774009
Q99K01	Pyridoxal-dependent decarboxylase domain-containing protein 1 OS=Mus musculus OX=10090 GN=Pdxdc1 PE=1 SV=2	0.939	1.245	0.874	1.076	0.938	1.17	1.217	1.31	1.076	1.17631	0.0777896
Q02257	Junction plakoglobin OS=Mus musculus OX=10090 GN=Jup PE=1 SV=3	1.105	1.229	1.129	1.267	1.055	1.469	1.136	1.289	1.361	1.13548	0.0779043
O54941	SWI/SNF-related matrix-associated actin-dependent regulator of chromatin subfamily E member 1 OS=Mus musculus OX=10090 GN=Smarce1 PE=1 SV=1	0.718	0.996	1.031	0.957	1.078	1.097	1.323	1.153	1.009	1.19822	0.0780633
Q99JX3	Golgi reassembly-stacking protein 2 OS=Mus musculus OX=10090 GN=Gorasp2 PE=1 SV=3	0.874	0.934	0.932	1.038	1.136	1.036	1.172	1.118	1.087	1.12256	0.0780639
Q78HU3	Multivesicular body subunit 12A OS=Mus musculus OX=10090 GN=Mvb12a PE=1 SV=1	1.048	0.978	0.942	0.92	1.101	1.099	1.24	1.086	1.023	1.11445	0.0785463
Q7TPV4	Myb-binding protein 1A OS=Mus musculus OX=10090 GN=Mybbp1a PE=1 SV=2	1.04	1.124	0.928	1.042	1.151	1.107	1.159	1.141	1.233	1.09745	0.0786442
Q62077	1-phosphatidylinositol 4,5-bisphosphate phosphodiesterase gamma-1 OS=Mus musculus OX=10090 GN=Plcg1 PE=1 SV=2	0.812	1.041	0.78	0.927	0.955	1.009	1.05	1.03	0.981	1.1268	0.0790925
P03958	Adenosine deaminase OS=Mus musculus OX=10090 GN=Ada PE=1 SV=3	1.002	1.001	0.933	1.053	1.138	1.157	1.236	1.18	1.005	1.11615	0.0792213
Q9JJL8	Serine--tRNA ligase, mitochondrial OS=Mus musculus OX=10090 GN=Sars2 PE=1 SV=2	0.805	1.046	0.932	0.94	1.121	1.038	1.144	1.122	1.099	1.1362	0.0794472
Q9D8B4	NADH dehydrogenase [ubiquinone] 1 alpha subcomplex subunit 11 OS=Mus musculus OX=10090 GN=Ndufa11 PE=1 SV=2	0.789	0.854	0.652	0.77	0.898	1.175	1.079	0.671	1.346	1.34715	0.0801326
Q9CT10	Ran-binding protein 3 OS=Mus musculus OX=10090 GN=Ranbp3 PE=1 SV=2	1.196	1.243	0.939	1.252	1.234	0.761	1.021	1.071	1.072	0.836673	0.0801632
Q78JW9	Ubiquitin domain-containing protein UBFD1 OS=Mus musculus OX=10090 GN=Ubfd1 PE=1 SV=2	0.606	1.056	0.882	0.904	1.145	1.116	1.098	1.171	1.15	1.23422	0.0804512
O09111	NADH dehydrogenase [ubiquinone] 1 beta subcomplex subunit 11, mitochondrial OS=Mus musculus OX=10090 GN=Ndufb11 PE=1 SV=2	0.976	0.684	0.848	0.864	1.024	1.155	1.239	0.833	1.127	1.23806	0.0805173
P61620	Protein transport protein Sec61 subunit alpha isoform 1 OS=Mus musculus OX=10090 GN=Sec61a1 PE=1 SV=2	0.981	1.156	0.898	1.087	0.999	1.127	1.266	1.046	1.189	1.12966	0.0806174
Q00623	Apolipoprotein A-I OS=Mus musculus OX=10090 GN=Apoa1 PE=1 SV=2	0.907	1.061	0.743	0.854	0.804	1.187	0.924	1.322	0.928	1.24771	0.081011
O88428	Bifunctional 3'-phosphoadenosine 5'-phosphosulfate synthase 2 OS=Mus musculus OX=10090 GN=Papss2 PE=1 SV=2	0.777	1.042	0.743	0.969	0.945	0.955	1.086	1.45	1.037	1.26452	0.0810654
P01872	Immunoglobulin heavy constant mu OS=Mus musculus OX=10090 GN=Ighm PE=1 SV=2	1.072	1.012	0.975	0.741	0.744	1.49	1.144	1.279	0.862	1.31355	0.0811312
Q922F4	Tubulin beta-6 chain OS=Mus musculus OX=10090 GN=Tubb6 PE=1 SV=1	0.793	0.962	1.019	1.151	1.055	1.126	1.125	1.252	1.086	1.15186	0.0815099
O35286	Pre-mRNA-splicing factor ATP-dependent RNA helicase DHX15 OS=Mus musculus OX=10090 GN=Dhx15 PE=1 SV=2	1.113	1.277	1.063	1.22	1.282	1.139	1.519	1.467	1.365	1.15239	0.0815248
Q9D071	MMS19 nucleotide excision repair protein homolog OS=Mus musculus OX=10090 GN=Mms19 PE=1 SV=1	0.941	1.116	0.842	1.034	0.968	1.076	1.036	1.147	1.119	1.11661	0.0817287
Q8C1B7	Septin-11 OS=Mus musculus OX=10090 GN=Septin11 PE=1 SV=4	0.796	0.918	0.985	0.907	1.045	1.052	1.133	1.015	0.974	1.1218	0.0822854
Q9Z1Q2	Phosphatidylserine lipase ABHD16A OS=Mus musculus OX=10090 GN=Abhd16a PE=1 SV=3	0.946	1.16	1.124	1.06	1.188	1.15	1.158	1.331	1.241	1.11355	0.0823934
P13595	Neural cell adhesion molecule 1 OS=Mus musculus OX=10090 GN=Ncam1 PE=1 SV=3	0.824	1.133	0.811	0.841	1.026	1.105	1.096	1.037	1.074	1.16289	0.0824528
Q8R1A4	Dedicator of cytokinesis protein 7 OS=Mus musculus OX=10090 GN=Dock7 PE=1 SV=3	1.125	1.132	1.089	1.14	1.166	1.212	1.185	1.12	1.184	1.03968	0.0833161
Q9JJV2	Profilin-2 OS=Mus musculus OX=10090 GN=Pfn2 PE=1 SV=3	1.527	1.493	1.987	1.246	1.507	1.02	1.112	1.486	1.273	0.787854	0.0834062
Q9D6J5	NADH dehydrogenase [ubiquinone] 1 beta subcomplex subunit 8, mitochondrial OS=Mus musculus OX=10090 GN=Ndufb8 PE=1 SV=1	1.113	0.914	1.034	1.094	1.188	1.289	1.257	1.103	1.148	1.12226	0.0834707
Q8K4F5	Protein ABHD11 OS=Mus musculus OX=10090 GN=Abhd11 PE=1 SV=1	0.755	1.127	0.828	1.013	1.051	1.018	1.169	1.151	1.174	1.1814	0.0835177
Q3UMF0	Cordon-bleu protein-like 1 OS=Mus musculus OX=10090 GN=Cobll1 PE=1 SV=2	0.876	1.019	1.054	0.978	0.973	1.037	1.156	1.133	0.987	1.10026	0.0835906
Q62073	Mitogen-activated protein kinase kinase kinase 7 OS=Mus musculus OX=10090 GN=Map3k7 PE=1 SV=1	0.718	1.002	0.881	0.88	0.823	1.031	0.964	1.15	0.88	1.16897	0.0844885
Q62421	Endophilin-A3 OS=Mus musculus OX=10090 GN=Sh3gl3 PE=1 SV=1	0.793	0.969	0.931	0.87	0.848	1.138	1.056	1.013	0.843	1.1477	0.0847354
P40630	Transcription factor A, mitochondrial OS=Mus musculus OX=10090 GN=Tfam PE=1 SV=2	1.14	1.015	0.958	1.01	0.969	0.671	0.729	0.775	1.123	0.809603	0.084739
Q9CR16	Peptidyl-prolyl cis-trans isomerase D OS=Mus musculus OX=10090 GN=Ppid PE=1 SV=3	0.614	0.897	0.811	1.021	0.96	1.266	0.957	1.315	0.893	1.28718	0.0853527
Q9D880	Mitochondrial import inner membrane translocase subunit TIM50 OS=Mus musculus OX=10090 GN=Timm50 PE=1 SV=1	0.931	1.065	1.151	0.954	0.943	1.088	1.144	1.058	1.179	1.1075	0.0854006
Q9QZB7	Actin-related protein 10 OS=Mus musculus OX=10090 GN=Actr10 PE=1 SV=2	0.886	1.074	0.981	0.95	1.057	1.073	1.063	1.155	1.032	1.09211	0.0856029
Q9WV54	Acid ceramidase OS=Mus musculus OX=10090 GN=Asah1 PE=1 SV=1	0.732	1.097	0.876	0.986	0.975	1.118	1.121	1.04	1.034	1.15543	0.0858157
Q99KE1	NAD-dependent malic enzyme, mitochondrial OS=Mus musculus OX=10090 GN=Me2 PE=1 SV=1	0.992	1.167	0.879	1.076	1.088	1.2	1.172	1.067	1.233	1.12265	0.0858212
O35639	Annexin A3 OS=Mus musculus OX=10090 GN=Anxa3 PE=1 SV=4	0.657	0.912	0.978	0.928	1.06	1.068	1.017	1.219	1.021	1.19212	0.0858826
P70168	Importin subunit beta-1 OS=Mus musculus OX=10090 GN=Kpnb1 PE=1 SV=2	0.847	1.047	0.855	1.012	1.013	1.077	1.013	1.109	1.036	1.10887	0.0861835
Q9QYC0	Alpha-adducin OS=Mus musculus OX=10090 GN=Add1 PE=1 SV=2	0.875	1.063	1.061	0.994	1.039	1.115	1.114	1.019	1.151	1.09276	0.0869652
P51432	1-phosphatidylinositol 4,5-bisphosphate phosphodiesterase beta-3 OS=Mus musculus OX=10090 GN=Plcb3 PE=1 SV=2	0.817	0.913	0.767	0.895	1	1.012	0.937	0.995	0.953	1.10912	0.0870533
P62960	Nuclease-sensitive element-binding protein 1 OS=Mus musculus OX=10090 GN=Ybx1 PE=1 SV=3	0.784	1.08	1.141	0.909	0.877	1.154	1.467	1.03	1.087	1.23617	0.0872465
Q9Z0E0	Neurochondrin OS=Mus musculus OX=10090 GN=Ncdn PE=1 SV=1	0.56	1.163	1.24	0.954	1.395	1.378	1.188	1.544	1.584	1.33989	0.0874035
P51881	ADP/ATP translocase 2 OS=Mus musculus OX=10090 GN=Slc25a5 PE=1 SV=3	1.102	0.957	0.84	1.177	1.143	1.221	1.339	1.065	1.244	1.16617	0.087534
P63276	40S ribosomal protein S17 OS=Mus musculus OX=10090 GN=Rps17 PE=1 SV=2	0.962	1.135	0.954	1.056	0.92	1.191	1.161	1.09	1.022	1.11001	0.0876542
O70496	H(+)/Cl(-) exchange transporter 7 OS=Mus musculus OX=10090 GN=Clcn7 PE=1 SV=1	0.879	1.065	1.161	1.229	1.019	1.146	1.291	1.18	1.255	1.13768	0.0878604
P60867	40S ribosomal protein S20 OS=Mus musculus OX=10090 GN=Rps20 PE=1 SV=1	0.885	1	1.055	0.9	0.853	1.08	1.165	0.954	1.019	1.12348	0.0880148
Q8BHG2	CXXC motif containing zinc binding protein OS=Mus musculus OX=10090 GN=Czib PE=1 SV=1	0.752	0.975	1.115	1.063	1.15	1.092	1.178	1.208	1.243	1.16741	0.0882469
Q6IRU2	Tropomyosin alpha-4 chain OS=Mus musculus OX=10090 GN=Tpm4 PE=1 SV=3	0.766	0.865	0.963	0.915	0.868	1.141	1.047	1.002	0.839	1.15062	0.0885534
Q9JIZ9	Phospholipid scramblase 3 OS=Mus musculus OX=10090 GN=Plscr3 PE=1 SV=1	0.926	0.859	1.017	0.979	1.101	1.162	1.109	0.992	1.084	1.11302	0.0890578
Q03958	Prefoldin subunit 6 OS=Mus musculus OX=10090 GN=Pfdn6 PE=1 SV=1	0.878	0.897	0.748	1.04	1.084	1.015	1.146	1.079	1.05	1.15397	0.0893474
Q01147	Cyclic AMP-responsive element-binding protein 1 OS=Mus musculus OX=10090 GN=Creb1 PE=1 SV=1	0.761	0.796	0.933	0.808	0.917	0.985	0.924	0.992	0.852	1.11299	0.0897977
P57759	Endoplasmic reticulum resident protein 29 OS=Mus musculus OX=10090 GN=Erp29 PE=1 SV=2	0.889	1.107	0.888	0.952	0.934	1.058	1.019	1.101	1.021	1.10037	0.0898907
Q91WJ8	Far upstream element-binding protein 1 OS=Mus musculus OX=10090 GN=Fubp1 PE=1 SV=1	0.713	0.985	0.896	0.958	0.785	1.016	1.268	0.929	0.96	1.20273	0.0903048
Q6ZQ58	La-related protein 1 OS=Mus musculus OX=10090 GN=Larp1 PE=1 SV=3	0.799	1.02	1.152	0.975	0.725	1.125	1.287	1.28	0.936	1.23849	0.0904264
P14211	Calreticulin OS=Mus musculus OX=10090 GN=Calr PE=1 SV=1	0.854	1.03	0.922	1.012	0.986	0.986	1.033	1.128	1.049	1.0918	0.0904983
Q8BTY2	Sodium bicarbonate cotransporter 3 OS=Mus musculus OX=10090 GN=Slc4a7 PE=1 SV=2	0.803	0.834	0.818	0.762	0.971	0.8	1.183	0.956	1.05	1.1906	0.090556
Q99K23	Ufm1-specific protease 2 OS=Mus musculus OX=10090 GN=Ufsp2 PE=1 SV=1	1.01	1.043	0.824	1.044	1.148	1.167	1.081	1.12	1.183	1.12226	0.0909054
Q9JJC6	RILP-like protein 1 OS=Mus musculus OX=10090 GN=Rilpl1 PE=1 SV=1	0.811	0.932	0.78	0.89	0.815	0.898	0.941	0.921	0.886	1.07793	0.0914246
D3Z4I3	RNA-binding protein 24 OS=Mus musculus OX=10090 GN=Rbm24 PE=1 SV=1	0.899	1.026	0.901	1.022	0.989	0.99	1.087	1.128	1.003	1.08745	0.0918788
Q91VC9	Growth hormone-inducible transmembrane protein OS=Mus musculus OX=10090 GN=Ghitm PE=1 SV=1	0.826	0.613	1.074	0.855	1.276	1.408	1.472	0.904	1.257	1.35686	0.0926233
Q8CGB3	Uveal autoantigen with coiled-coil domains and ankyrin repeats OS=Mus musculus OX=10090 GN=Uaca PE=1 SV=2	0.833	1.092	1.254	1.064	1.086	1.357	1.441	1.163	1.106	1.18854	0.0926741
Q9Z2C5	Myotubularin OS=Mus musculus OX=10090 GN=Mtm1 PE=1 SV=2	0.795	0.947	0.672	0.893	0.927	1.015	0.914	0.932	1.009	1.14254	0.0929401
E9Q9A9	2'-5'-oligoadenylate synthase 2 OS=Mus musculus OX=10090 GN=Oas2 PE=1 SV=1	0.502	0.704	1.007	0.726	1.296	1.461	1.507	0.936	1.048	1.46163	0.0932873
O35640	Annexin A8 OS=Mus musculus OX=10090 GN=Anxa8 PE=1 SV=2	0.679	0.765	0.808	1.358	1.057	1.439	0.863	1.958	1.346	1.5015	0.0939596
Q06770	Corticosteroid-binding globulin OS=Mus musculus OX=10090 GN=Serpina6 PE=1 SV=1	0.475	0.549	0.656	0.701	0.668	0.729	2.731	1.08	1.011	2.27575	0.0940272
P48722	Heat shock 70 kDa protein 4L OS=Mus musculus OX=10090 GN=Hspa4l PE=1 SV=2	0.98	1.052	0.956	1.08	1.142	1.214	1.135	1.065	1.117	1.08709	0.09428
Q6A0A9	Constitutive coactivator of PPAR-gamma-like protein 1 OS=Mus musculus OX=10090 GN=FAM120A PE=1 SV=2	0.977	0.954	0.957	0.954	1.121	1.107	1.176	1.018	1.042	1.09384	0.0943352
P28660	Nck-associated protein 1 OS=Mus musculus OX=10090 GN=Nckap1 PE=1 SV=2	0.885	0.956	0.894	0.942	1.055	1.114	1.063	1.012	0.952	1.09388	0.0944988
P50427	Steryl-sulfatase OS=Mus musculus OX=10090 GN=Sts PE=1 SV=1	0.689	0.935	0.647	0.921	0.899	0.866	1.001	1.132	0.937	1.20264	0.0952363
P06909	Complement factor H OS=Mus musculus OX=10090 GN=Cfh PE=1 SV=2	0.875	1.138	0.859	0.973	1.104	1.176	0.982	1.326	1.166	1.17448	0.0954942
P70313	Nitric oxide synthase, endothelial OS=Mus musculus OX=10090 GN=Nos3 PE=1 SV=4	0.837	0.735	0.955	1.037	0.918	0.947	1.197	1.042	0.984	1.16299	0.0957094
Q9R233	Tapasin OS=Mus musculus OX=10090 GN=Tapbp PE=1 SV=2	0.627	0.737	1.168	0.873	0.877	1.074	1.469	0.931	1.066	1.32532	0.0958325
P46467	Vacuolar protein sorting-associated protein 4B OS=Mus musculus OX=10090 GN=Vps4b PE=1 SV=2	0.896	1.143	0.89	1.069	1.082	1.159	1.078	1.187	1.119	1.11786	0.0959739
Q9Z210	Peroxisomal membrane protein 11B OS=Mus musculus OX=10090 GN=Pex11b PE=1 SV=1	0.918	1.048	0.945	1.387	1.225	1.402	1.312	1.256	1.256	1.18278	0.096315
P60122	RuvB-like 1 OS=Mus musculus OX=10090 GN=Ruvbl1 PE=1 SV=1	0.997	1.12	1.031	1.078	1.081	1.09	1.247	1.157	1.075	1.07617	0.0964523
P63005	Platelet-activating factor acetylhydrolase IB subunit alpha OS=Mus musculus OX=10090 GN=Pafah1b1 PE=1 SV=2	0.907	1.062	0.825	0.948	1.044	1.08	1.044	1.045	1.046	1.10087	0.0969654
Q8R4C2	RUN and FYVE domain-containing protein 2 OS=Mus musculus OX=10090 GN=Rufy2 PE=1 SV=2	1.052	1.022	1.19	0.772	1.388	1.597	1.562	1.037	1.373	1.28342	0.0977962
Q91X43	SH3 domain-containing protein 19 OS=Mus musculus OX=10090 GN=Sh3d19 PE=1 SV=2	0.684	0.958	0.897	0.938	0.941	1.141	1.03	1.039	0.887	1.15918	0.0980431
Q9JLT4	Thioredoxin reductase 2, mitochondrial OS=Mus musculus OX=10090 GN=Txnrd2 PE=1 SV=4	0.938	1.432	1.134	1.203	1.216	1.302	1.364	1.354	1.424	1.14891	0.0985108
Q9QYS2	Metabotropic glutamate receptor 3 OS=Mus musculus OX=10090 GN=Grm3 PE=1 SV=1	0.819	0.964	0.712	0.951	0.86	0.985	1.013	0.888	1.001	1.12837	0.0985735
Q8K1I3	Secreted phosphoprotein 24 OS=Mus musculus OX=10090 GN=Spp2 PE=1 SV=2	0.717	0.788	0.987	0.725	1.013	0.942	1.205	1.494	0.854	1.32831	0.0989897
P49312	Heterogeneous nuclear ribonucleoprotein A1 OS=Mus musculus OX=10090 GN=Hnrnpa1 PE=1 SV=2	0.892	1.094	0.875	0.993	1.036	1.183	1.204	1.005	1.022	1.12832	0.0990976
Q9CQS4	Solute carrier family 25 member 46 OS=Mus musculus OX=10090 GN=Slc25a46 PE=1 SV=1	1.092	1.186	0.869	0.983	1.164	1.148	1.162	1.225	1.229	1.12486	0.0993915
Q8K2A1	PTB domain-containing engulfment adapter protein 1 OS=Mus musculus OX=10090 GN=Gulp1 PE=1 SV=1	0.822	0.889	0.899	0.922	0.882	1.113	1.146	0.814	0.981	1.14805	0.099656
Q91YP2	Neurolysin, mitochondrial OS=Mus musculus OX=10090 GN=Nln PE=1 SV=1	0.662	0.94	0.908	1.148	1.15	0.976	1.524	1.079	1.469	1.3124	0.0996588
P08003	Protein disulfide-isomerase A4 OS=Mus musculus OX=10090 GN=Pdia4 PE=1 SV=3	0.839	1.049	0.796	1.083	1.063	1.095	1.123	1.15	1.044	1.14182	0.0997098
Q9ER41	Torsin-1B OS=Mus musculus OX=10090 GN=Tor1b PE=1 SV=2	1.29	1.647	1.004	1.585	1.648	1.626	1.784	1.571	2.205	1.25209	0.0998972
Q99KC8	von Willebrand factor A domain-containing protein 5A OS=Mus musculus OX=10090 GN=Vwa5a PE=1 SV=2	0.909	1.029	0.887	1.065	1.069	1.13	1.058	1.179	1.015	1.10456	0.0999593
Q9D7B1	tRNA-dihydrouridine(20) synthase [NAD(P)+]-like OS=Mus musculus OX=10090 GN=Dus2 PE=1 SV=1	0.638	1.18	0.798	0.662	0.778	1.373	1.223	1.027	0.798	1.36249	0.100339
O88307	Sortilin-related receptor OS=Mus musculus OX=10090 GN=Sorl1 PE=1 SV=3	0.91	1.068	1.118	1.107	1.224	1.288	1.333	1.068	1.234	1.13391	0.100732
Q9WV91	Prostaglandin F2 receptor negative regulator OS=Mus musculus OX=10090 GN=Ptgfrn PE=1 SV=2	0.883	1.062	0.993	1.006	1.077	1.159	1.072	1.014	1.136	1.09067	0.101544
Q6P1H6	Ankyrin repeat and LEM domain-containing protein 2 OS=Mus musculus OX=10090 GN=Ankle2 PE=1 SV=2	1.075	1.169	1.086	1.071	1.052	1.342	1.407	1.11	1.076	1.13126	0.102212
P17047	Lysosome-associated membrane glycoprotein 2 OS=Mus musculus OX=10090 GN=Lamp2 PE=1 SV=2	0.854	0.923	0.923	0.945	0.863	1.011	1.148	0.836	1.079	1.12966	0.102643
Q6PDL0	Cytoplasmic dynein 1 light intermediate chain 2 OS=Mus musculus OX=10090 GN=Dync1li2 PE=1 SV=2	0.787	0.948	0.872	0.877	0.933	1.092	1.107	1	0.825	1.13878	0.102887
Q9D1C8	Vacuolar protein sorting-associated protein 28 homolog OS=Mus musculus OX=10090 GN=Vps28 PE=1 SV=1	0.683	0.978	0.778	0.955	1.038	1.046	1.047	1.048	0.982	1.16285	0.103188
P53811	Phosphatidylinositol transfer protein beta isoform OS=Mus musculus OX=10090 GN=Pitpnb PE=1 SV=2	0.613	0.814	0.668	0.858	0.839	1.174	0.99	0.954	0.692	1.25593	0.103304
E9PVA8	eIF-2-alpha kinase activator GCN1 OS=Mus musculus OX=10090 GN=Gcn1 PE=1 SV=1	0.842	1.093	0.896	1.052	0.97	1.101	1.089	1.105	1.01	1.10885	0.10382
Q01405	Protein transport protein Sec23A OS=Mus musculus OX=10090 GN=Sec23a PE=1 SV=2	0.965	1.086	0.954	1.111	1.033	1.159	1.117	1.115	1.04	1.07569	0.103848
Q8BK62	Olfactomedin-like protein 3 OS=Mus musculus OX=10090 GN=Olfml3 PE=2 SV=2	1.146	1.277	1.073	1.368	1.211	1.241	1.532	1.298	1.39	1.12366	0.103891
O70252	Heme oxygenase 2 OS=Mus musculus OX=10090 GN=Hmox2 PE=1 SV=1	0.996	1.033	0.974	1	1.093	1.038	1.054	1.074	1.132	1.05426	0.10412
Q9DCV4	Regulator of microtubule dynamics protein 1 OS=Mus musculus OX=10090 GN=Rmdn1 PE=1 SV=2	0.95	1.116	0.924	1.046	1.183	1.124	1.282	1.063	1.234	1.12641	0.104353
P98192	Dihydroxyacetone phosphate acyltransferase OS=Mus musculus OX=10090 GN=Gnpat PE=1 SV=1	0.97	0.969	0.992	1.173	1.37	1.609	1.266	1.191	1.23	1.20935	0.104437
Q9CXE7	Transmembrane emp24 domain-containing protein 5 OS=Mus musculus OX=10090 GN=Tmed5 PE=1 SV=1	1.12	1.051	0.88	1.072	0.991	1.155	1.078	1.058	1.263	1.11312	0.104709
Q9JM52	Misshapen-like kinase 1 OS=Mus musculus OX=10090 GN=Mink1 PE=1 SV=3	0.659	0.776	0.814	0.918	0.903	0.914	0.906	0.938	0.899	1.12316	0.104837
Q9WVQ5	Methylthioribulose-1-phosphate dehydratase OS=Mus musculus OX=10090 GN=Apip PE=1 SV=1	0.87	0.911	0.686	0.919	0.944	0.983	1.068	1.058	0.859	1.1455	0.104914
P14576	Signal recognition particle 54 kDa protein OS=Mus musculus OX=10090 GN=Srp54 PE=1 SV=2	0.906	1.354	1.495	1.056	0.754	0.838	0.821	0.844	0.784	0.73832	0.105121
Q8BUR4	Dedicator of cytokinesis protein 1 OS=Mus musculus OX=10090 GN=Dock1 PE=1 SV=3	0.967	1.072	0.8	1.002	0.955	1.031	1.145	1.082	1.006	1.11134	0.105252
P49722	Proteasome subunit alpha type-2 OS=Mus musculus OX=10090 GN=Psma2 PE=1 SV=3	0.736	0.964	0.709	0.881	0.832	0.983	0.9	0.95	0.886	1.12779	0.105277
O35704	Serine palmitoyltransferase 1 OS=Mus musculus OX=10090 GN=Sptlc1 PE=1 SV=2	1.334	1.208	0.983	1.185	1.204	1.375	1.588	1.163	1.347	1.15679	0.105349
Q99MN1	Lysine--tRNA ligase OS=Mus musculus OX=10090 GN=Kars PE=1 SV=1	0.933	1.121	0.891	1.079	1.039	1.081	1.125	1.126	1.093	1.09248	0.105574
Q3USZ8	Divergent protein kinase domain 2A OS=Mus musculus OX=10090 GN=Dipk2a PE=1 SV=2	0.993	1.383	1.107	1.05	1.023	1.017	1.854	1.382	1.458	1.28487	0.105929
P01898	H-2 class I histocompatibility antigen, Q10 alpha chain OS=Mus musculus OX=10090 GN=H2-Q10 PE=1 SV=3	0.702	1.192	0.717	0.931	0.803	0.934	1.214	1.316	0.98	1.27848	0.105932
Q64430	Copper-transporting ATPase 1 OS=Mus musculus OX=10090 GN=Atp7a PE=1 SV=3	1.179	1.27	1.416	1.417	1.521	1.278	1.788	1.594	1.65	1.15941	0.106006
Q9CXA2	Trans-L-3-hydroxyproline dehydratase OS=Mus musculus OX=10090 GN=L3hypdh PE=1 SV=1	0.794	0.969	0.822	0.957	0.908	1.036	1.09	0.97	0.881	1.11713	0.106246
Q8K4X7	1-acyl-sn-glycerol-3-phosphate acyltransferase delta OS=Mus musculus OX=10090 GN=Agpat4 PE=1 SV=1	1.4	1.153	0.951	1.348	1.296	1.398	1.368	1.362	1.503	1.14488	0.106305
Q8BTW3	Exosome complex component MTR3 OS=Mus musculus OX=10090 GN=Exosc6 PE=1 SV=1	0.93	0.987	0.711	0.9	0.848	1.016	0.963	1.043	0.914	1.12431	0.106397
Q62448	Eukaryotic translation initiation factor 4 gamma 2 OS=Mus musculus OX=10090 GN=Eif4g2 PE=1 SV=2	0.804	0.981	0.937	0.95	1.078	1.081	0.949	1.104	1.111	1.11711	0.106433
Q8R180	ERO1-like protein alpha OS=Mus musculus OX=10090 GN=Ero1a PE=1 SV=2	1.014	1.077	0.829	1.122	1.095	1.014	1.122	1.329	1.305	1.1607	0.106477
Q99KW3-1	Isoform 1 of TRIO and F-actin-binding protein OS=Mus musculus OX=10090 GN=Triobp	0.767	0.84	0.899	0.821	0.939	1.159	1.184	0.951	0.783	1.19462	0.106681
P04441	H-2 class II histocompatibility antigen gamma chain OS=Mus musculus OX=10090 GN=Cd74 PE=1 SV=3	0.871	0.879	1.32	0.701	0.804	1.048	1.511	1.119	1.107	1.30738	0.107101
P58404	Striatin-4 OS=Mus musculus OX=10090 GN=Strn4 PE=1 SV=2	0.779	1.169	0.937	1.063	0.969	0.937	1.311	1.541	1.14	1.25305	0.107114
P97314	Cysteine and glycine-rich protein 2 OS=Mus musculus OX=10090 GN=Csrp2 PE=1 SV=3	0.683	0.973	0.812	0.876	0.939	0.939	0.99	1.092	0.908	1.14668	0.107922
Q99PL5	Ribosome-binding protein 1 OS=Mus musculus OX=10090 GN=Rrbp1 PE=1 SV=2	0.833	0.954	0.876	0.966	0.848	1.074	1.202	0.9	0.919	1.14334	0.108015
Q8BTV2	Cleavage and polyadenylation specificity factor subunit 7 OS=Mus musculus OX=10090 GN=Cpsf7 PE=1 SV=2	0.894	1.127	0.859	0.966	1.004	1.217	1.096	1.142	0.954	1.13634	0.108931
Q9WVM3	Anaphase-promoting complex subunit 7 OS=Mus musculus OX=10090 GN=Anapc7 PE=1 SV=3	0.976	1.057	1.186	0.965	0.85	1.195	1.341	1.062	1.061	1.15688	0.109094
Q3UPL5	Uncharacterized protein C11orf96 homolog OS=Mus musculus OX=10090 GN=Ag2 PE=1 SV=2	0.859	0.687	0.625	0.93	0.944	0.941	0.843	1.173	0.977	1.2157	0.110117
Q08024	Core-binding factor subunit beta OS=Mus musculus OX=10090 GN=Cbfb PE=1 SV=1	0.838	1.057	0.763	1	0.884	1.059	1.015	1.016	0.995	1.12423	0.110423
Q9D753	Exosome complex component RRP43 OS=Mus musculus OX=10090 GN=Exosc8 PE=1 SV=1	0.706	0.814	0.877	0.769	0.894	1.081	1.064	0.831	0.816	1.16749	0.110602
Q99LB6	Methionine adenosyltransferase 2 subunit beta OS=Mus musculus OX=10090 GN=Mat2b PE=1 SV=1	0.902	1.195	1.017	1.154	1.262	1.283	1.157	1.27	1.286	1.12929	0.110788
Q3UFK8	FERM domain-containing protein 8 OS=Mus musculus OX=10090 GN=Frmd8 PE=1 SV=2	0.796	1.296	1.442	1.096	1.031	1.414	1.465	1.272	1.337	1.2118	0.111006
O55234	Proteasome subunit beta type-5 OS=Mus musculus OX=10090 GN=Psmb5 PE=1 SV=3	0.886	1.011	0.852	0.965	0.932	0.999	1.082	0.924	1.025	1.08427	0.111135
Q99KJ8	Dynactin subunit 2 OS=Mus musculus OX=10090 GN=Dctn2 PE=1 SV=3	1.097	1.081	0.971	1.05	1.062	1.151	1.204	1.075	1.06	1.06681	0.111177
Q99LB7	Sarcosine dehydrogenase, mitochondrial OS=Mus musculus OX=10090 GN=Sardh PE=1 SV=1	1.069	1.189	1.103	1.121	1.072	1.041	1.077	1.033	1.091	0.954717	0.111445
P30681	High mobility group protein B2 OS=Mus musculus OX=10090 GN=Hmgb2 PE=1 SV=3	0.787	0.979	0.808	0.878	0.886	1.045	1.063	0.818	0.999	1.13099	0.111473
Q9CQ80	Vacuolar protein-sorting-associated protein 25 OS=Mus musculus OX=10090 GN=Vps25 PE=1 SV=1	0.993	1.088	1.044	1.071	1.122	1.095	1.272	1.055	1.192	1.08452	0.112054
P35278	Ras-related protein Rab-5C OS=Mus musculus OX=10090 GN=Rab5c PE=1 SV=2	1.56	2.015	2.28	1.969	1.769	1.572	1.789	1.662	1.609	0.864172	0.112251
Q8VHN8	Tudor-interacting repair regulator protein OS=Mus musculus OX=10090 GN=Nudt16l1 PE=1 SV=2	0.663	0.926	0.871	0.991	1.015	0.981	1.067	1.11	0.974	1.15652	0.112296
O54734	Dolichyl-diphosphooligosaccharide--protein glycosyltransferase 48 kDa subunit OS=Mus musculus OX=10090 GN=Ddost PE=1 SV=2	0.974	0.98	0.833	1.119	1.046	1.044	1.299	1.074	1.084	1.13616	0.112443
Q8R1G2	Carboxymethylenebutenolidase homolog OS=Mus musculus OX=10090 GN=Cmbl PE=1 SV=1	0.723	0.699	0.987	1.256	0.799	1.194	1.08	1.099	1.072	1.24468	0.11249
Q9QXZ0	Microtubule-actin cross-linking factor 1 OS=Mus musculus OX=10090 GN=Macf1 PE=1 SV=2	0.913	1.105	0.953	1.046	0.98	1.064	1.073	1.093	1.053	1.07139	0.11325
Q8K2Q7	BRO1 domain-containing protein BROX OS=Mus musculus OX=10090 GN=Brox PE=1 SV=1	0.929	0.852	0.713	1.19	0.772	0.956	1.112	1.179	1.061	1.20848	0.113966
G5E897	Protein O-glucosyltransferase 3 OS=Mus musculus OX=10090 GN=Poglut3 PE=1 SV=1	1.052	0.975	0.904	1.052	1.134	1.224	1.188	0.974	1.192	1.11833	0.114018
Q9JIQ3	Diablo homolog, mitochondrial OS=Mus musculus OX=10090 GN=Diablo PE=1 SV=2	0.793	0.743	0.711	0.785	1.188	0.941	0.976	1.151	1.085	1.23015	0.114365
Q31125	Zinc transporter SLC39A7 OS=Mus musculus OX=10090 GN=Slc39a7 PE=1 SV=2	0.768	1.055	0.978	1.063	0.93	1.056	1.1	0.992	1.228	1.14101	0.114531
P70236	Dual specificity mitogen-activated protein kinase kinase 6 OS=Mus musculus OX=10090 GN=Map2k6 PE=1 SV=1	0.826	0.968	0.811	0.983	0.988	1.04	1.061	1.166	0.884	1.13391	0.11494
P61759	Prefoldin subunit 3 OS=Mus musculus OX=10090 GN=Vbp1 PE=1 SV=2	1.034	1.073	0.955	1.119	1.113	1.238	1.092	1.54	1.083	1.16948	0.114974
Q9EPR5	VPS10 domain-containing receptor SorCS2 OS=Mus musculus OX=10090 GN=Sorcs2 PE=1 SV=2	0.806	1.024	0.699	1.206	1.075	0.91	1.247	1.609	1.255	1.30483	0.115319
P45878	Peptidyl-prolyl cis-trans isomerase FKBP2 OS=Mus musculus OX=10090 GN=Fkbp2 PE=1 SV=1	0.895	1.196	1.012	1.074	1.118	1.116	1.283	1.121	1.198	1.11379	0.1157
Q8BIW1	Exopolyphosphatase PRUNE1 OS=Mus musculus OX=10090 GN=Prune1 PE=1 SV=1	0.852	0.971	0.93	1.032	1.104	1.115	1.15	1.072	0.988	1.1058	0.115728
Q99LT0	Protein dpy-30 homolog OS=Mus musculus OX=10090 GN=Dpy30 PE=1 SV=1	1.021	1.12	1.052	1.007	1.006	1.14	1.162	1.069	1.043	1.05983	0.115804
Q8BZW8	NHL repeat-containing protein 2 OS=Mus musculus OX=10090 GN=Nhlrc2 PE=1 SV=1	0.986	1.062	0.93	1.076	1.114	1.111	1.128	1.123	1.06	1.06956	0.115862
Q9D394	Protein RUFY3 OS=Mus musculus OX=10090 GN=Rufy3 PE=1 SV=1	0.903	1.234	0.958	1.047	1.248	1.092	1.238	1.285	1.385	1.15955	0.11674
Q62186	Translocon-associated protein subunit delta OS=Mus musculus OX=10090 GN=Ssr4 PE=1 SV=1	0.943	0.884	0.756	0.989	1.012	0.919	1.056	1.038	1.095	1.1202	0.117061
P70318	Nucleolysin TIAR OS=Mus musculus OX=10090 GN=Tial1 PE=1 SV=1	1.095	1.065	0.905	0.972	1.168	1.334	1.259	1.176	0.991	1.14313	0.117128
Q8BSQ9	Protein polybromo-1 OS=Mus musculus OX=10090 GN=Pbrm1 PE=1 SV=4	0.709	0.653	0.866	0.625	0.506	1.115	0.901	0.851	0.618	1.29689	0.117246
P30416	Peptidyl-prolyl cis-trans isomerase FKBP4 OS=Mus musculus OX=10090 GN=Fkbp4 PE=1 SV=5	0.764	0.983	0.81	0.929	0.985	1.101	1.067	1.2	0.827	1.17284	0.117279
P30115	Glutathione S-transferase A3 OS=Mus musculus OX=10090 GN=Gsta3 PE=1 SV=2	1.444	1.296	1.339	1.801	0.881	0.831	0.972	0.845	1.349	0.738981	0.117986
Q6NZJ6	Eukaryotic translation initiation factor 4 gamma 1 OS=Mus musculus OX=10090 GN=Eif4g1 PE=1 SV=1	0.826	1.102	0.876	1.032	0.987	1.054	1.138	1.136	0.993	1.11989	0.118441
P11499	Heat shock protein HSP 90-beta OS=Mus musculus OX=10090 GN=Hsp90ab1 PE=1 SV=3	0.788	1.021	0.861	1.029	0.984	1.054	1.044	1.196	0.951	1.13309	0.118465
Q9JKS5	Intracellular hyaluronan-binding protein 4 OS=Mus musculus OX=10090 GN=Habp4 PE=1 SV=2	0.812	1.069	0.938	1.034	0.983	1.112	1.177	1.075	0.962	1.11818	0.118886
P07091	Protein S100-A4 OS=Mus musculus OX=10090 GN=S100a4 PE=1 SV=1	1.205	1.187	0.842	1.104	0.949	0.831	0.877	0.929	0.988	0.857055	0.118917
Q9EP72	ER membrane protein complex subunit 7 OS=Mus musculus OX=10090 GN=Emc7 PE=1 SV=1	0.896	0.718	0.755	0.745	1.145	1.157	0.968	0.925	1.076	1.21097	0.119423
Q9CQF0	39S ribosomal protein L11, mitochondrial OS=Mus musculus OX=10090 GN=Mrpl11 PE=1 SV=1	1.044	1.034	0.888	0.975	1.084	1.087	1.116	1.009	1.129	1.07985	0.119514
Q60715-2	Isoform 2 of Prolyl 4-hydroxylase subunit alpha-1 OS=Mus musculus OX=10090 GN=P4ha1	0.816	1.116	0.924	1.111	1.052	1.026	1.168	1.155	1.188	1.12996	0.119528
O70439	Syntaxin-7 OS=Mus musculus OX=10090 GN=Stx7 PE=1 SV=3	0.962	1.139	1.56	0.931	0.729	0.686	0.763	0.827	0.835	0.730831	0.119611
Q91V92	ATP-citrate synthase OS=Mus musculus OX=10090 GN=Acly PE=1 SV=1	0.842	1.047	0.924	1.038	0.972	1.084	1.057	1.077	0.98	1.08802	0.11984
P08113	Endoplasmin OS=Mus musculus OX=10090 GN=Hsp90b1 PE=1 SV=2	0.846	1.032	0.777	1.071	0.954	1.042	1.032	1.05	1.065	1.11886	0.120734
Q8VBT0	Thioredoxin-related transmembrane protein 1 OS=Mus musculus OX=10090 GN=Tmx1 PE=1 SV=1	0.991	1.123	1.302	1.11	0.977	0.853	0.988	0.982	1.047	0.879066	0.120989
P14438	H-2 class II histocompatibility antigen, A-U alpha chain (Fragment) OS=Mus musculus OX=10090 GN=H2-Aa PE=1 SV=1	0.811	1.019	0.863	1.062	0.954	1.776	1.084	0.965	1.132	1.31583	0.121267
Q810D6	Glutamate-rich WD repeat-containing protein 1 OS=Mus musculus OX=10090 GN=Grwd1 PE=1 SV=2	1.124	1.007	0.913	1.073	0.996	1.109	1.145	1.081	1.063	1.0752	0.121397
Q3U1J4	DNA damage-binding protein 1 OS=Mus musculus OX=10090 GN=Ddb1 PE=1 SV=2	0.971	1.01	0.872	1.07	1.02	1.065	1.054	1.036	1.068	1.06792	0.121526
Q8VEH3	ADP-ribosylation factor-like protein 8A OS=Mus musculus OX=10090 GN=Arl8a PE=1 SV=1	1.046	0.978	0.881	1.001	1.027	1.055	1.09	0.993	1.073	1.06705	0.121741
Q6PER3	Microtubule-associated protein RP/EB family member 3 OS=Mus musculus OX=10090 GN=Mapre3 PE=1 SV=1	0.977	1.117	0.991	1.065	1.031	1.095	1.109	1.125	1.045	1.0553	0.122104
Q7TSC1	Protein PRRC2A OS=Mus musculus OX=10090 GN=Prrc2a PE=1 SV=1	0.787	0.948	1.011	1.03	1.009	1.004	1.18	1.031	1.044	1.11259	0.122256
Q99K51	Plastin-3 OS=Mus musculus OX=10090 GN=Pls3 PE=1 SV=3	0.837	1.083	0.788	1.029	0.951	1.081	0.966	1.38	1.039	1.19081	0.122581
P61922	4-aminobutyrate aminotransferase, mitochondrial OS=Mus musculus OX=10090 GN=Abat PE=1 SV=1	1	1.125	1.259	1.085	1.103	1.274	1.326	1.037	1.447	1.14052	0.122712
Q61107	Guanylate-binding protein 4 OS=Mus musculus OX=10090 GN=Gbp4 PE=1 SV=1	0.967	0.86	1.126	1.021	1.182	1.355	1.59	1.013	1.094	1.22479	0.122897
Q921U8	Smoothelin OS=Mus musculus OX=10090 GN=Smtn PE=1 SV=2	1.098	0.968	0.976	1.103	0.998	1.003	0.968	0.919	0.965	0.936953	0.123065
Q8BU30	Isoleucine--tRNA ligase, cytoplasmic OS=Mus musculus OX=10090 GN=Iars PE=1 SV=2	0.902	1.05	1.071	1.071	1.018	1.291	1.214	1.008	1.056	1.11722	0.123112
Q9CRC9	Glucosamine-6-phosphate isomerase 2 OS=Mus musculus OX=10090 GN=Gnpda2 PE=1 SV=1	0.75	0.932	0.597	0.98	0.787	0.939	0.828	0.993	1.283	1.24907	0.123535
Q8K274	Ketosamine-3-kinase OS=Mus musculus OX=10090 GN=Fn3krp PE=1 SV=2	1.011	1.158	1.054	1.092	1.084	1.256	1.119	1.231	1.058	1.07983	0.124165
Q91V12	Cytosolic acyl coenzyme A thioester hydrolase OS=Mus musculus OX=10090 GN=Acot7 PE=1 SV=2	0.855	1.028	0.802	0.961	1.148	1.138	1.153	1.013	1.059	1.13762	0.124797
Q8BTZ4	Anaphase-promoting complex subunit 5 OS=Mus musculus OX=10090 GN=Anapc5 PE=1 SV=1	0.83	1.089	1.023	1.012	1.055	1.177	1.104	1.158	0.999	1.10751	0.125557
P54227	Stathmin OS=Mus musculus OX=10090 GN=Stmn1 PE=1 SV=2	0.706	0.936	0.847	0.96	0.82	1.161	1.379	0.773	0.971	1.25439	0.125705
O35566	CD151 antigen OS=Mus musculus OX=10090 GN=Cd151 PE=1 SV=2	1.021	0.99	0.83	0.903	0.951	1.045	1.024	0.959	1.016	1.07668	0.125797
P14115	60S ribosomal protein L27a OS=Mus musculus OX=10090 GN=Rpl27a PE=1 SV=5	1.16	1.154	1.504	1.057	0.876	0.93	0.977	0.889	0.988	0.822466	0.12626
Q8BMA6	Signal recognition particle subunit SRP68 OS=Mus musculus OX=10090 GN=Srp68 PE=1 SV=2	0.954	1.084	1.092	1.087	1.088	1.062	1.224	1.072	1.263	1.08883	0.127726
Q9Z1N5	Spliceosome RNA helicase Ddx39b OS=Mus musculus OX=10090 GN=Ddx39b PE=1 SV=1	1.034	1.049	1	1.118	1.126	0.994	1.022	1.006	1.039	0.952928	0.127816
Q5I012	Putative sodium-coupled neutral amino acid transporter 10 OS=Mus musculus OX=10090 GN=Slc38a10 PE=1 SV=2	0.795	0.952	0.961	1.167	0.895	1.075	1.207	1.015	1.058	1.14125	0.127873
Q9D8N0	Elongation factor 1-gamma OS=Mus musculus OX=10090 GN=Eef1g PE=1 SV=3	0.772	1.013	0.829	1.037	1.042	1.05	1.039	1.179	0.995	1.13547	0.128096
A3KGB4	TBC1 domain family member 8B OS=Mus musculus OX=10090 GN=Tbc1d8b PE=1 SV=1	0.651	1.134	0.753	1.152	1.026	1.155	1.185	1.12	1.116	1.21289	0.128787
Q8VCT3	Aminopeptidase B OS=Mus musculus OX=10090 GN=Rnpep PE=1 SV=2	0.765	0.905	1.097	0.988	1.12	1.226	1.127	1.216	0.961	1.16154	0.128871
Q80TV8	CLIP-associating protein 1 OS=Mus musculus OX=10090 GN=Clasp1 PE=1 SV=2	0.645	1.204	0.762	0.887	1.099	1.142	1.037	1.214	1.121	1.22743	0.129395
Q9QYR6	Microtubule-associated protein 1A OS=Mus musculus OX=10090 GN=Map1a PE=1 SV=2	0.739	0.944	0.872	0.975	0.9	1.03	1.048	1.06	0.846	1.12415	0.129419
Q60634	Flotillin-2 OS=Mus musculus OX=10090 GN=Flot2 PE=1 SV=2	1.03	1.027	1.176	1	1.253	1.455	1.417	0.943	1.399	1.18802	0.129483
P07724	Serum albumin OS=Mus musculus OX=10090 GN=Alb PE=1 SV=3	0.555	1.007	0.82	0.642	0.797	1.382	0.807	2.004	0.74	1.61378	0.12998
Q3U0V2	Tumor necrosis factor receptor type 1-associated DEATH domain protein OS=Mus musculus OX=10090 GN=Tradd PE=1 SV=1	0.692	0.965	0.984	1.212	0.704	1.166	1.33	1.08	0.96	1.24424	0.130198
P60335	Poly(rC)-binding protein 1 OS=Mus musculus OX=10090 GN=Pcbp1 PE=1 SV=1	1.098	1.062	1.072	1.073	0.919	0.942	0.978	1.048	0.897	0.924818	0.130354
Q9Z0L0	Trophoblast glycoprotein OS=Mus musculus OX=10090 GN=Tpbg PE=1 SV=3	0.876	1.218	0.996	1.048	1.008	1.11	1.27	1.227	1.042	1.12928	0.130735
Q61699	Heat shock protein 105 kDa OS=Mus musculus OX=10090 GN=Hsph1 PE=1 SV=2	0.647	0.863	0.983	0.904	1.006	0.928	1.086	1.204	0.938	1.17988	0.131153
Q3TVI8	Pre-B-cell leukemia transcription factor-interacting protein 1 OS=Mus musculus OX=10090 GN=Pbxip1 PE=1 SV=2	1.075	0.957	0.988	0.938	0.823	0.903	0.821	0.865	0.9	0.912205	0.131452
Q9WVA3	Mitotic checkpoint protein BUB3 OS=Mus musculus OX=10090 GN=Bub3 PE=1 SV=2	1.022	0.938	0.92	0.847	0.955	1.014	1.136	0.943	0.984	1.08848	0.131618
O35309	N-myc-interactor OS=Mus musculus OX=10090 GN=Nmi PE=1 SV=1	0.978	1.098	0.956	1.037	1.049	1.091	1.17	1.01	1.102	1.06804	0.131673
Q9WTP6	Adenylate kinase 2, mitochondrial OS=Mus musculus OX=10090 GN=Ak2 PE=1 SV=5	0.776	0.967	0.875	0.878	1.06	0.985	1.052	0.998	0.991	1.10459	0.132616
Q9DB16	Calcium-binding protein 39-like OS=Mus musculus OX=10090 GN=Cab39l PE=1 SV=3	0.696	0.992	1.034	1.007	0.992	1.073	1.119	1.132	0.978	1.13906	0.132901
Q62356	Follistatin-related protein 1 OS=Mus musculus OX=10090 GN=Fstl1 PE=1 SV=2	0.804	0.926	0.954	0.913	0.756	0.892	1.116	1.08	0.872	1.13715	0.133271
Q8R3B1	1-phosphatidylinositol 4,5-bisphosphate phosphodiesterase delta-1 OS=Mus musculus OX=10090 GN=Plcd1 PE=1 SV=2	1.177	1.128	1.19	1.155	1.07	1.134	1.079	0.978	1.119	0.941871	0.133426
Q99NH0	Ankyrin repeat domain-containing protein 17 OS=Mus musculus OX=10090 GN=Ankrd17 PE=1 SV=2	1.005	0.885	0.941	0.979	0.945	0.99	1.134	0.924	1.071	1.08281	0.13364
Q80UP5	Ankyrin repeat domain-containing protein 13A OS=Mus musculus OX=10090 GN=Ankrd13a PE=1 SV=2	0.87	1.25	0.819	1.238	1.398	1.129	1.592	1.281	1.561	1.24731	0.133671
Q8K299	Scavenger receptor class A member 5 OS=Mus musculus OX=10090 GN=Scara5 PE=1 SV=1	0.953	0.95	0.986	1.086	0.908	1.182	1.094	0.937	1.073	1.09717	0.13415
Q8BKE6	Cytochrome P450 20A1 OS=Mus musculus OX=10090 GN=Cyp20a1 PE=1 SV=1	0.923	1.01	1.187	1.015	0.965	1.118	1.179	1.081	1.075	1.09142	0.134654
Q8VHJ5	Serine/threonine-protein kinase MARK1 OS=Mus musculus OX=10090 GN=Mark1 PE=1 SV=2	0.747	0.865	0.787	0.78	0.865	0.896	0.832	1.123	0.833	1.13872	0.134803
Q9CQQ7	ATP synthase F(0) complex subunit B1, mitochondrial OS=Mus musculus OX=10090 GN=Atp5pb PE=1 SV=1	1.074	1.043	0.889	1.06	1.028	1.054	1.075	1.074	1.174	1.07406	0.134974
P33587	Vitamin K-dependent protein C OS=Mus musculus OX=10090 GN=Proc PE=1 SV=2	0.903	0.941	0.828	1.034	0.811	1.133	0.867	1.311	0.961	1.1822	0.135162
Q8VD65	Phosphoinositide 3-kinase regulatory subunit 4 OS=Mus musculus OX=10090 GN=Pik3r4 PE=1 SV=3	0.823	1.081	1.012	1.194	1.013	1.203	1.237	1.13	1.051	1.12751	0.135434
Q64669	NAD(P)H dehydrogenase [quinone] 1 OS=Mus musculus OX=10090 GN=Nqo1 PE=1 SV=3	0.916	1.187	0.972	1.056	1.131	1.146	1.142	1.215	1.109	1.09559	0.135497
P97434	Myosin phosphatase Rho-interacting protein OS=Mus musculus OX=10090 GN=Mprip PE=1 SV=2	0.926	1.067	1.151	0.969	1.024	0.945	0.974	0.946	0.943	0.926611	0.136131
P52592	Sphingosine 1-phosphate receptor 2 OS=Mus musculus OX=10090 GN=S1pr2 PE=1 SV=3	1.362	1.13	1.234	1.453	1.149	0.985	1.146	0.876	1.316	0.853943	0.136634
Q3UVK0	Endoplasmic reticulum metallopeptidase 1 OS=Mus musculus OX=10090 GN=Ermp1 PE=1 SV=2	0.957	1.261	0.8	0.878	0.899	0.867	1.361	1.257	1.229	1.22888	0.136946
P99027	60S acidic ribosomal protein P2 OS=Mus musculus OX=10090 GN=Rplp2 PE=1 SV=3	1.064	1.042	0.994	0.959	1.082	1.262	1.274	0.947	1.113	1.11749	0.13766
Q9JHJ0	Tropomodulin-3 OS=Mus musculus OX=10090 GN=Tmod3 PE=1 SV=1	0.926	0.91	1.674	1.168	0.802	0.552	0.651	0.959	0.905	0.699589	0.138885
P62827	GTP-binding nuclear protein Ran OS=Mus musculus OX=10090 GN=Ran PE=1 SV=3	1.261	1.16	0.847	1.319	0.94	0.897	0.872	0.863	1.052	0.833183	0.139545
P82349	Beta-sarcoglycan OS=Mus musculus OX=10090 GN=Sgcb PE=1 SV=1	0.894	0.997	1.015	1.088	1.214	1.152	1.05	1.231	1.195	1.11079	0.139915
Q9R269	Periplakin OS=Mus musculus OX=10090 GN=Ppl PE=1 SV=1	1.181	1.182	0.917	1.155	1.128	0.887	0.943	0.923	1.168	0.881044	0.140048
O35609	Secretory carrier-associated membrane protein 3 OS=Mus musculus OX=10090 GN=Scamp3 PE=1 SV=3	0.917	0.922	1.081	1.021	0.976	1.171	1.289	0.958	1.014	1.1267	0.140098
Q8C650	Septin-10 OS=Mus musculus OX=10090 GN=Septin10 PE=1 SV=1	0.681	0.958	1.253	1.019	1.134	1.134	1.255	1.331	1.105	1.19549	0.140273
P35550	rRNA 2'-O-methyltransferase fibrillarin OS=Mus musculus OX=10090 GN=Fbl PE=1 SV=2	0.961	0.933	0.925	0.751	0.859	1.139	1.11	0.816	0.992	1.14501	0.140323
P16546	Spectrin alpha chain, non-erythrocytic 1 OS=Mus musculus OX=10090 GN=Sptan1 PE=1 SV=4	0.9	1.09	0.903	0.979	0.894	1.06	1.009	1.058	0.988	1.07926	0.14033
Q9DBZ5	Eukaryotic translation initiation factor 3 subunit K OS=Mus musculus OX=10090 GN=Eif3k PE=1 SV=1	0.822	1.096	0.947	1.075	1.053	1.041	1.116	1.295	1.056	1.12858	0.140596
P62082	40S ribosomal protein S7 OS=Mus musculus OX=10090 GN=Rps7 PE=2 SV=1	1.193	1.064	0.814	1.266	1.057	0.839	1.035	0.821	0.967	0.848628	0.140961
Q9EQQ9	Protein O-GlcNAcase OS=Mus musculus OX=10090 GN=Oga PE=1 SV=2	0.683	1.048	0.742	0.944	0.992	0.985	1	1.114	0.995	1.16069	0.141458
P36371	Antigen peptide transporter 2 OS=Mus musculus OX=10090 GN=Tap2 PE=1 SV=1	0.722	0.764	1.109	1.084	0.842	1.06	1.444	0.953	1.039	1.24309	0.141637
Q05BC3	Echinoderm microtubule-associated protein-like 1 OS=Mus musculus OX=10090 GN=Eml1 PE=1 SV=1	1.107	1.569	1.252	1.223	1.455	1.157	1.275	1.143	1.005	0.866636	0.141849
Q9ES28	Rho guanine nucleotide exchange factor 7 OS=Mus musculus OX=10090 GN=Arhgef7 PE=1 SV=2	0.854	1.119	0.821	1.042	1.113	1.073	1.18	1.206	1.035	1.13508	0.142554
Q61207	Prosaposin OS=Mus musculus OX=10090 GN=Psap PE=1 SV=2	0.85	1.016	0.863	1.011	0.924	1.022	1.061	0.955	0.988	1.07901	0.142999
Q3TL44	NLR family member X1 OS=Mus musculus OX=10090 GN=Nlrx1 PE=1 SV=1	1.166	1.097	0.959	1.124	1.05	1.12	1.236	1.103	1.175	1.07348	0.143258
Q9CPY7	Cytosol aminopeptidase OS=Mus musculus OX=10090 GN=Lap3 PE=1 SV=3	0.858	1.044	0.918	0.972	0.989	1.007	1.04	1.023	0.998	1.06359	0.143263
Q9JKC8	AP-3 complex subunit mu-1 OS=Mus musculus OX=10090 GN=Ap3m1 PE=1 SV=1	1.055	0.947	0.961	1.035	1.044	0.978	1.257	1.077	1.096	1.09282	0.143501
Q99M87	DnaJ homolog subfamily A member 3, mitochondrial OS=Mus musculus OX=10090 GN=Dnaja3 PE=1 SV=1	0.9	1.048	0.825	1.117	0.964	1.083	1.053	1.034	1.112	1.1027	0.144049
Q9DCC4	Pyrroline-5-carboxylate reductase 3 OS=Mus musculus OX=10090 GN=Pycr3 PE=1 SV=2	0.736	1.049	0.912	0.942	1.301	1.368	1.145	1.115	1.105	1.19762	0.144214
A2AIG8	1-aminocyclopropane-1-carboxylate synthase-like protein 1 OS=Mus musculus OX=10090 GN=Accs PE=2 SV=1	1.765	0.693	1.637	0.741	0.853	0.705	0.739	0.562	0.791	0.614563	0.144319
P05555	Integrin alpha-M OS=Mus musculus OX=10090 GN=Itgam PE=1 SV=2	1.112	1.351	1.251	1.143	1.217	1.356	1.378	1.274	1.226	1.07713	0.144652
Q8BZQ2	Cysteine-rich secretory protein LCCL domain-containing 2 OS=Mus musculus OX=10090 GN=Crispld2 PE=1 SV=1	1.021	1.225	1.069	1.374	1.297	1.462	1.421	1.241	1.258	1.12387	0.14518
O08547	Vesicle-trafficking protein SEC22b OS=Mus musculus OX=10090 GN=Sec22b PE=1 SV=3	1.074	1.151	1.023	1.089	0.995	1.112	1.209	1.117	1.083	1.05987	0.145532
Q6P5F9	Exportin-1 OS=Mus musculus OX=10090 GN=Xpo1 PE=1 SV=1	1.119	1.166	1.118	1.174	1.119	1.262	1.277	1.185	1.093	1.0571	0.145688
Q8CBC4	Consortin OS=Mus musculus OX=10090 GN=Cnst PE=1 SV=1	0.795	0.92	0.885	0.968	1.091	1.062	0.941	1.568	1.042	1.23766	0.146127
P52293	Importin subunit alpha-1 OS=Mus musculus OX=10090 GN=Kpna2 PE=1 SV=2	0.764	1.178	1.011	1.238	1.029	1.221	1.288	1.239	1.086	1.15757	0.146344
Q60854	Serpin B6 OS=Mus musculus OX=10090 GN=Serpinb6 PE=1 SV=1	1.232	1.052	0.944	1.438	0.954	0.794	0.855	0.958	1.096	0.823621	0.146387
O89053	Coronin-1A OS=Mus musculus OX=10090 GN=Coro1a PE=1 SV=5	0.968	1.284	0.974	0.937	1.111	1.186	1.232	1.182	1.116	1.11775	0.147417
Q9QZ85	Interferon-inducible GTPase 1 OS=Mus musculus OX=10090 GN=Iigp1 PE=1 SV=2	0.719	0.749	0.91	0.957	0.868	0.953	0.869	0.89	1.138	1.14502	0.147487
P29699	Alpha-2-HS-glycoprotein OS=Mus musculus OX=10090 GN=Ahsg PE=1 SV=1	0.592	1.064	0.761	0.982	0.793	1.082	1.016	2.373	0.934	1.6117	0.1475
Q9WUA2	Phenylalanine--tRNA ligase beta subunit OS=Mus musculus OX=10090 GN=Farsb PE=1 SV=2	1.034	1.086	1.05	1.243	1.099	1.176	1.258	1.114	1.183	1.07289	0.147622
Q8C2E7	WASH complex subunit 5 OS=Mus musculus OX=10090 GN=Washc5 PE=1 SV=2	1.036	1.108	1.201	1.403	1.404	0.884	1.073	1.039	1.235	0.85968	0.14835
Q8BLQ9	Cell adhesion molecule 2 OS=Mus musculus OX=10090 GN=Cadm2 PE=1 SV=2	1.06	1.406	0.963	1.077	1.267	1.143	1.534	1.213	1.618	1.19262	0.148505
Q9D061	Acyl-CoA-binding domain-containing protein 6 OS=Mus musculus OX=10090 GN=Acbd6 PE=1 SV=2	0.846	0.835	0.866	0.994	0.778	1.007	1.215	1.092	0.755	1.17765	0.148599
P35585	AP-1 complex subunit mu-1 OS=Mus musculus OX=10090 GN=Ap1m1 PE=1 SV=3	1.038	1.025	1.13	1.107	1.155	1.216	1.384	0.985	1.304	1.1203	0.149442
P59672	Ankyrin repeat and SAM domain-containing protein 1A OS=Mus musculus OX=10090 GN=Anks1a PE=1 SV=3	0.715	0.874	0.878	0.938	1.149	1.09	1.083	1.03	0.976	1.14707	0.149839
P58742	Aladin OS=Mus musculus OX=10090 GN=Aaas PE=1 SV=1	0.868	1.083	1.029	0.861	1.105	1.587	1.236	0.835	1.253	1.24115	0.15011
Q71LX4	Talin-2 OS=Mus musculus OX=10090 GN=Tln2 PE=1 SV=3	0.813	1.008	1.058	0.948	1.043	1.069	1.019	1.211	1.014	1.10703	0.150613
Q9D7N9	Adipocyte plasma membrane-associated protein OS=Mus musculus OX=10090 GN=Apmap PE=1 SV=1	0.793	1.126	0.826	0.948	0.974	0.971	0.956	1.147	1.253	1.15894	0.15116
Q9CQ92	Mitochondrial fission 1 protein OS=Mus musculus OX=10090 GN=Fis1 PE=1 SV=1	0.84	1.2	0.914	1.052	1.129	1.156	1.108	1.202	1.141	1.12147	0.151199
Q9WV60	Glycogen synthase kinase-3 beta OS=Mus musculus OX=10090 GN=Gsk3b PE=1 SV=2	0.962	0.973	0.852	1.203	1.158	0.99	0.596	0.867	0.966	0.830177	0.151596
Q62087	Serum paraoxonase/lactonase 3 OS=Mus musculus OX=10090 GN=Pon3 PE=1 SV=2	1.135	1.076	1.006	1.048	1.207	1.242	1.174	1.122	1.137	1.06794	0.151677
Q9ERL9	Guanylate cyclase soluble subunit alpha-1 OS=Mus musculus OX=10090 GN=Gucy1a1 PE=1 SV=2	0.92	1.296	1.266	1.116	1.247	1.051	1.026	1.125	0.908	0.878956	0.152334
Q8K021	Secretory carrier-associated membrane protein 1 OS=Mus musculus OX=10090 GN=Scamp1 PE=1 SV=1	0.838	0.743	0.859	0.804	0.952	1.393	1.166	0.703	0.961	1.25804	0.152367
Q6X893	Choline transporter-like protein 1 OS=Mus musculus OX=10090 GN=Slc44a1 PE=1 SV=3	1.064	1.077	1.022	1.074	1.06	1.133	1.242	0.994	1.171	1.07136	0.152838
Q3TLH4	Protein PRRC2C OS=Mus musculus OX=10090 GN=Prrc2c PE=1 SV=3	0.928	0.928	1.141	1.262	0.818	1.147	1.449	1.129	1.087	1.18475	0.153271
P62270	40S ribosomal protein S18 OS=Mus musculus OX=10090 GN=Rps18 PE=1 SV=3	0.851	0.894	0.975	0.927	0.856	1.126	1.252	0.804	0.986	1.15701	0.15388
Q9CZ42	ATP-dependent (S)-NAD(P)H-hydrate dehydratase OS=Mus musculus OX=10090 GN=Naxd PE=1 SV=1	0.876	1.163	0.894	1.048	1.081	1.083	1.135	1.079	1.172	1.10357	0.154757
P47879	Insulin-like growth factor-binding protein 4 OS=Mus musculus OX=10090 GN=Igfbp4 PE=1 SV=2	0.69	0.947	0.822	0.888	0.996	0.983	1.099	0.997	0.865	1.13516	0.154927
Q9DC61	Mitochondrial-processing peptidase subunit alpha OS=Mus musculus OX=10090 GN=Pmpca PE=1 SV=1	0.846	0.983	1.004	0.973	0.883	0.995	1.004	1.054	0.951	1.06739	0.15493
Q9QYJ0	DnaJ homolog subfamily A member 2 OS=Mus musculus OX=10090 GN=Dnaja2 PE=1 SV=1	0.996	1.082	0.805	0.96	0.89	1.116	1.047	1.031	0.971	1.09999	0.155034
P15306	Thrombomodulin OS=Mus musculus OX=10090 GN=Thbd PE=1 SV=1	0.66	0.849	1.009	0.714	0.953	0.932	0.988	1.098	0.88	1.16428	0.155065
Q9WTU6	Mitogen-activated protein kinase 9 OS=Mus musculus OX=10090 GN=Mapk9 PE=1 SV=2	0.841	1.156	0.878	0.989	1.114	1.167	1.227	1.089	1.017	1.12997	0.155202
P04186	Complement factor B OS=Mus musculus OX=10090 GN=Cfb PE=1 SV=2	0.838	0.913	0.979	0.856	1.044	1.245	1.019	1.336	0.815	1.19195	0.155484
Q9Z2A5	Arginyl-tRNA--protein transferase 1 OS=Mus musculus OX=10090 GN=Ate1 PE=1 SV=2	1.706	1.444	0.977	1.605	1.384	1.072	0.897	1.404	1.232	0.808917	0.156
P97333	Neuropilin-1 OS=Mus musculus OX=10090 GN=Nrp1 PE=1 SV=2	0.806	1.061	1.022	0.935	1.097	1.198	1.173	0.952	1.099	1.12325	0.156666
Q63918	Caveolae-associated protein 2 OS=Mus musculus OX=10090 GN=Cavin2 PE=1 SV=3	0.913	0.91	1.095	0.971	0.997	1.12	1.177	0.983	0.991	1.09266	0.156682
Q9D7B6	Isobutyryl-CoA dehydrogenase, mitochondrial OS=Mus musculus OX=10090 GN=Acad8 PE=1 SV=2	0.869	0.976	0.867	0.998	1.067	1.004	1.043	1.023	1.034	1.0739	0.156732
Q99P72	Reticulon-4 OS=Mus musculus OX=10090 GN=Rtn4 PE=1 SV=2	0.838	1.034	0.973	1.047	1.087	1.006	1.042	1.188	1.138	1.09811	0.156785
Q9WTX8	Mitotic spindle assembly checkpoint protein MAD1 OS=Mus musculus OX=10090 GN=Mad1l1 PE=1 SV=1	0.915	1.035	0.945	1.082	1.07	1.201	1.175	1.1	0.954	1.09719	0.156941
Q3UJP5	Protein C8orf37 homolog OS=Mus musculus OX=10090 PE=1 SV=1	0.858	0.935	0.879	1.133	1.061	1.42	1.12	0.962	1.06	1.17191	0.157422
P51660	Peroxisomal multifunctional enzyme type 2 OS=Mus musculus OX=10090 GN=Hsd17b4 PE=1 SV=3	0.903	1.028	0.868	0.957	0.987	1.01	1.038	0.929	1.109	1.07685	0.157722
Q9D0M3	Cytochrome c1, heme protein, mitochondrial OS=Mus musculus OX=10090 GN=Cyc1 PE=1 SV=1	1.095	0.978	0.883	1.165	1.139	1.062	1.143	1.176	1.285	1.10884	0.158418
Q3UHK1	Proton myo-inositol cotransporter OS=Mus musculus OX=10090 GN=Slc2a13 PE=1 SV=2	1.16	1.269	0.973	1.3	1.106	1.265	1.552	1.106	1.398	1.14519	0.158553
Q9CYZ2	Tumor protein D54 OS=Mus musculus OX=10090 GN=Tpd52l2 PE=1 SV=1	0.876	0.867	0.93	1.015	0.883	0.99	0.969	0.94	0.962	1.05584	0.159293
Q9ET22	Dipeptidyl peptidase 2 OS=Mus musculus OX=10090 GN=Dpp7 PE=1 SV=2	0.681	0.921	0.906	0.869	0.905	0.955	1.09	0.95	0.85	1.12243	0.159519
Q8BMS1	Trifunctional enzyme subunit alpha, mitochondrial OS=Mus musculus OX=10090 GN=Hadha PE=1 SV=1	1.538	1.04	1.072	1.139	0.923	0.921	0.9	0.855	1.092	0.82458	0.159635
O54865	Guanylate cyclase soluble subunit beta-1 OS=Mus musculus OX=10090 GN=Gucy1b1 PE=1 SV=1	0.909	1.065	0.866	1.086	1.048	1.002	1.136	1.202	1.044	1.10173	0.159765
Q3UU96	Serine/threonine-protein kinase MRCK alpha OS=Mus musculus OX=10090 GN=Cdc42bpa PE=1 SV=2	0.843	1	1.008	1.005	1.021	1.093	1.033	1.04	0.997	1.067	0.159781
O89001	Carboxypeptidase D OS=Mus musculus OX=10090 GN=Cpd PE=1 SV=2	1.189	0.844	0.942	0.971	1.064	1.022	1.102	1.104	1.431	1.16243	0.160487
Q9R0Q3	Transmembrane emp24 domain-containing protein 2 OS=Mus musculus OX=10090 GN=Tmed2 PE=1 SV=1	1.18	0.73	0.845	0.961	1.302	1.338	1.245	1.046	1.207	1.20466	0.160574
P31725	Protein S100-A9 OS=Mus musculus OX=10090 GN=S100a9 PE=1 SV=3	0.884	0.63	0.886	0.323	1.07	1.522	1.56	0.685	0.828	1.5143	0.160591
Q9D6N5	Dr1-associated corepressor OS=Mus musculus OX=10090 GN=Drap1 PE=1 SV=3	1.135	1.186	1.068	1.136	1.357	1.459	1.286	1.114	1.385	1.11442	0.160857
Q9Z2A9	Glutathione hydrolase 5 proenzyme OS=Mus musculus OX=10090 GN=Ggt5 PE=1 SV=2	0.791	1.164	0.888	1.017	0.908	1.053	1.154	1.007	1.084	1.12678	0.160982
Q9QXE2	DNA polymerase lambda OS=Mus musculus OX=10090 GN=Poll PE=2 SV=1	0.498	0.826	1.061	0.896	1	1.094	1.025	1.085	0.944	1.21117	0.1617
Q7TSH2	Phosphorylase b kinase regulatory subunit beta OS=Mus musculus OX=10090 GN=Phkb PE=1 SV=1	1.029	0.984	0.895	1.05	0.914	1.055	0.954	1.084	1.078	1.07015	0.161812
Q9CU62	Structural maintenance of chromosomes protein 1A OS=Mus musculus OX=10090 GN=Smc1a PE=1 SV=4	1.061	0.973	0.94	0.974	1.067	1.049	1.096	1.041	1.026	1.04985	0.161904
Q8C0M9	Isoaspartyl peptidase/L-asparaginase OS=Mus musculus OX=10090 GN=Asrgl1 PE=1 SV=1	0.995	1.116	0.904	0.995	1.063	1.14	1.096	1.048	1.054	1.06889	0.16196
Q9CZP5	Mitochondrial chaperone BCS1 OS=Mus musculus OX=10090 GN=Bcs1l PE=1 SV=1	0.86	0.588	0.624	0.612	0.944	0.76	0.874	0.902	0.923	1.19177	0.162719
P25785	Metalloproteinase inhibitor 2 OS=Mus musculus OX=10090 GN=Timp2 PE=1 SV=2	0.737	0.955	0.804	0.911	1.261	1.027	1.181	1.271	0.99	1.19671	0.162779
Q8VEK3	Heterogeneous nuclear ribonucleoprotein U OS=Mus musculus OX=10090 GN=Hnrnpu PE=1 SV=1	0.952	0.971	0.858	0.838	0.927	1.037	1.081	0.883	0.943	1.08447	0.162925
Q62446	Peptidyl-prolyl cis-trans isomerase FKBP3 OS=Mus musculus OX=10090 GN=Fkbp3 PE=1 SV=2	1.483	1.706	0.526	1.654	0.847	0.783	0.641	0.836	0.998	0.655164	0.163079
Q8CG70	Prolyl 3-hydroxylase 3 OS=Mus musculus OX=10090 GN=P3h3 PE=1 SV=1	0.919	1.141	0.868	1.181	0.904	1.089	1.391	0.972	1.238	1.16946	0.163221
Q6ZQ06	Centrosomal protein of 162 kDa OS=Mus musculus OX=10090 GN=Cep162 PE=1 SV=2	0.634	0.564	1.317	0.608	2.022	0.395	0.503	0.64	0.549	0.507046	0.163273
Q9WUQ2	Prolactin regulatory element-binding protein OS=Mus musculus OX=10090 GN=Preb PE=1 SV=1	1.006	1.047	1.123	1.019	1.064	1.158	1.144	0.988	1.374	1.10858	0.163922
P97393	Rho GTPase-activating protein 5 OS=Mus musculus OX=10090 GN=Arhgap5 PE=1 SV=2	1.045	1.117	1.001	1.06	1.256	1.221	1.341	1.107	1.137	1.09646	0.163945
Q9WV55	Vesicle-associated membrane protein-associated protein A OS=Mus musculus OX=10090 GN=Vapa PE=1 SV=2	1.104	0.92	0.871	1.043	1.14	1.176	1.204	0.976	1.171	1.11437	0.16448
Q922H1	Protein arginine N-methyltransferase 3 OS=Mus musculus OX=10090 GN=Prmt3 PE=1 SV=2	0.795	1.013	0.797	0.988	1.085	0.989	1.024	1.144	1.04	1.12147	0.164496
Q5SSH7	Zinc finger ZZ-type and EF-hand domain-containing protein 1 OS=Mus musculus OX=10090 GN=Zzef1 PE=1 SV=2	0.702	0.956	0.686	0.796	0.793	0.936	0.957	0.81	0.835	1.12446	0.164944
Q8BJW6	Eukaryotic translation initiation factor 2A OS=Mus musculus OX=10090 GN=Eif2a PE=1 SV=2	0.852	0.976	0.823	1.024	1.04	1.023	1.018	1.084	0.981	1.08855	0.165309
Q8VDQ1	Prostaglandin reductase 2 OS=Mus musculus OX=10090 GN=Ptgr2 PE=1 SV=2	0.996	0.877	0.648	1.088	1.031	1.109	1	1.134	1.042	1.15436	0.165439
Q80VI1	E3 ubiquitin-protein ligase TRIM56 OS=Mus musculus OX=10090 GN=Trim56 PE=1 SV=1	0.931	1.326	0.853	0.94	1.307	1.368	1.307	1.165	1.201	1.17626	0.165446
Q9CQF3	Cleavage and polyadenylation specificity factor subunit 5 OS=Mus musculus OX=10090 GN=Nudt21 PE=1 SV=1	0.904	1.014	0.743	0.947	0.915	0.805	1.057	1.204	1.113	1.15493	0.165739
Q8R4Y4	Stabilin-1 OS=Mus musculus OX=10090 GN=Stab1 PE=1 SV=1	0.978	0.91	1.085	0.997	0.868	1.158	1.038	0.942	1.094	1.09343	0.16588
P47809	Dual specificity mitogen-activated protein kinase kinase 4 OS=Mus musculus OX=10090 GN=Map2k4 PE=1 SV=2	0.963	1.135	0.988	1.154	0.977	0.951	0.996	1.001	0.913	0.925101	0.165899
Q61830	Macrophage mannose receptor 1 OS=Mus musculus OX=10090 GN=Mrc1 PE=1 SV=2	1.072	1.156	0.802	1.094	0.982	1.166	1.192	1.004	1.233	1.1249	0.165976
Q8BYU6	Torsin-1A-interacting protein 2 OS=Mus musculus OX=10090 GN=Tor1aip2 PE=1 SV=1	0.982	1.033	1.401	1.325	1.334	1.331	1.47	1.248	1.492	1.14012	0.16601
Q3TMH2	Secernin-3 OS=Mus musculus OX=10090 GN=Scrn3 PE=1 SV=1	0.825	1.302	1.001	1.044	1.181	1.362	1.305	1.191	1.084	1.15403	0.166436
Q3SXD3	HD domain-containing protein 2 OS=Mus musculus OX=10090 GN=Hddc2 PE=1 SV=1	1.165	1.189	0.771	1.158	1.158	0.975	1.03	0.753	0.949	0.851636	0.166507
O70492	Sorting nexin-3 OS=Mus musculus OX=10090 GN=Snx3 PE=1 SV=3	1.239	1.371	0.811	1.207	0.816	0.827	0.877	0.885	0.947	0.811903	0.167403
Q3UTJ2-2	Isoform 2 of Sorbin and SH3 domain-containing protein 2 OS=Mus musculus OX=10090 GN=Sorbs2	1.166	0.967	0.893	1.031	0.972	0.908	0.937	0.873	0.968	0.916186	0.167439
P47915	60S ribosomal protein L29 OS=Mus musculus OX=10090 GN=Rpl29 PE=1 SV=2	1	0.871	0.848	0.853	0.746	1.161	1.073	0.778	0.969	1.15244	0.16838
Q9D0J8	Parathymosin OS=Mus musculus OX=10090 GN=Ptms PE=1 SV=3	0.767	0.924	0.856	0.887	0.962	1.095	1.129	0.95	0.805	1.13143	0.168626
P11404	Fatty acid-binding protein, heart OS=Mus musculus OX=10090 GN=Fabp3 PE=1 SV=5	0.909	0.899	0.739	0.97	1.028	1.055	0.962	1.122	0.916	1.11524	0.168901
Q9CZC8	Secernin-1 OS=Mus musculus OX=10090 GN=Scrn1 PE=1 SV=1	0.764	1.044	0.71	0.907	0.964	0.971	0.995	1.108	0.919	1.13722	0.169257
P35979	60S ribosomal protein L12 OS=Mus musculus OX=10090 GN=Rpl12 PE=1 SV=2	0.975	0.962	0.948	0.819	0.959	1.268	1.213	0.856	0.961	1.15216	0.169795
Q9CPR5	39S ribosomal protein L15, mitochondrial OS=Mus musculus OX=10090 GN=Mrpl15 PE=1 SV=1	1.305	1.265	0.928	1.032	0.917	0.807	0.886	0.957	1.064	0.852304	0.169968
P20065	Thymosin beta-4 OS=Mus musculus OX=10090 GN=Tmsb4x PE=1 SV=1	0.807	0.857	0.692	0.993	0.924	1.03	0.994	1.086	0.798	1.14322	0.17014
Q0GNC1	Inverted formin-2 OS=Mus musculus OX=10090 GN=Inf2 PE=1 SV=1	0.824	1.064	0.908	0.965	0.976	1.035	1.042	1.042	0.964	1.07742	0.170272
Q9QWR8	Alpha-N-acetylgalactosaminidase OS=Mus musculus OX=10090 GN=Naga PE=1 SV=2	0.981	0.911	1	0.92	0.986	1.041	1.039	0.99	0.945	1.04601	0.170372
O70378	ER membrane protein complex subunit 8 OS=Mus musculus OX=10090 GN=Emc8 PE=1 SV=1	1.168	0.885	0.818	1.024	0.991	1.019	1.045	1.108	1.216	1.1226	0.170511
O08573	Galectin-9 OS=Mus musculus OX=10090 GN=Lgals9 PE=1 SV=1	1.006	0.952	1.139	0.97	1.084	1.339	1.102	0.976	1.179	1.11532	0.170679
P50295	Arylamine N-acetyltransferase 2 OS=Mus musculus OX=10090 GN=Nat2 PE=1 SV=1	0.988	1.11	0.865	1.129	0.832	1.248	1.001	1.07	1.126	1.1284	0.171092
Q9D0M0	Exosome complex exonuclease RRP42 OS=Mus musculus OX=10090 GN=Exosc7 PE=1 SV=2	1.195	0.996	1.149	1.439	1.097	1.355	1.399	1.299	1.205	1.11853	0.171253
Q91Z31	Polypyrimidine tract-binding protein 2 OS=Mus musculus OX=10090 GN=Ptbp2 PE=1 SV=2	1.174	1.232	0.878	1.116	1.018	0.835	0.846	1.077	1.031	0.874169	0.171337
Q8VCJ6	Mas-related G-protein coupled receptor member F OS=Mus musculus OX=10090 GN=Mrgprf PE=2 SV=1	0.98	0.842	1.074	0.925	1.167	1.168	1.157	0.918	1.426	1.17006	0.172052
Q9QXQ1	cAMP-specific 3',5'-cyclic phosphodiesterase 7B OS=Mus musculus OX=10090 GN=Pde7b PE=1 SV=1	0.52	0.824	1.063	0.663	1.096	1.134	1.385	0.885	0.915	1.29591	0.172743
Q923D3	Prostate androgen-regulated mucin-like protein 1 homolog OS=Mus musculus OX=10090 GN=Parm1 PE=1 SV=1	1.076	1.194	1.616	1.231	0.948	1.38	1.164	1.63	1.676	1.20569	0.173433
P54823	Probable ATP-dependent RNA helicase DDX6 OS=Mus musculus OX=10090 GN=Ddx6 PE=1 SV=1	0.809	0.888	1.135	0.982	1.287	1.608	1.723	0.953	1.01	1.29729	0.17371
Q60994	Adiponectin OS=Mus musculus OX=10090 GN=Adipoq PE=1 SV=2	1.177	0.955	0.997	1.109	1.047	0.956	1	0.948	1.033	0.931173	0.17394
Q9CPQ8	ATP synthase subunit g, mitochondrial OS=Mus musculus OX=10090 GN=Atp5mg PE=1 SV=1	0.698	0.806	0.795	0.801	0.942	0.951	0.803	0.957	0.856	1.1031	0.17401
Q80TF3	Protocadherin-19 OS=Mus musculus OX=10090 GN=Pcdh19 PE=1 SV=3	1.108	1.08	1.482	1.002	1.206	1.581	1.665	1.093	1.273	1.19343	0.174358
O70423	Membrane primary amine oxidase OS=Mus musculus OX=10090 GN=Aoc3 PE=1 SV=3	1.021	1.041	0.88	1.111	1.075	1.061	1.008	1.266	1.177	1.09984	0.174758
P70362	Ubiquitin recognition factor in ER-associated degradation protein 1 OS=Mus musculus OX=10090 GN=Ufd1 PE=1 SV=2	0.963	0.987	0.884	1.136	0.993	0.957	1.116	1.154	1.105	1.09107	0.174797
Q8BQ47	Protein canopy homolog 4 OS=Mus musculus OX=10090 GN=Cnpy4 PE=1 SV=1	1.004	0.862	0.94	1.144	0.903	1.016	1.082	1.045	1.088	1.08979	0.175064
Q9R1Z8	Vinexin OS=Mus musculus OX=10090 GN=Sorbs3 PE=1 SV=1	0.916	1.336	1.14	1.34	1.058	1.632	1.435	1.175	1.193	1.17336	0.175111
Q61646	Haptoglobin OS=Mus musculus OX=10090 GN=Hp PE=1 SV=1	0.793	0.818	0.798	0.82	0.796	0.797	0.834	2.293	1.153	1.57671	0.175341
Q61735	Leukocyte surface antigen CD47 OS=Mus musculus OX=10090 GN=Cd47 PE=1 SV=2	0.36	0.707	0.817	0.653	0.964	0.929	0.846	0.714	1.155	1.30106	0.175395
Q9D7B7	Probable glutathione peroxidase 8 OS=Mus musculus OX=10090 GN=Gpx8 PE=1 SV=1	1.063	0.987	1.105	1.319	1.186	1.092	1.267	1.292	1.379	1.11087	0.175454
Q8K1B8	Fermitin family homolog 3 OS=Mus musculus OX=10090 GN=Fermt3 PE=1 SV=1	0.86	1.033	0.88	0.904	1.127	1.102	1.028	1.067	1.013	1.09544	0.175457
Q9EQS3	c-Myc-binding protein OS=Mus musculus OX=10090 GN=Mycbp PE=1 SV=5	1.124	1.066	0.904	1.125	1.098	1.069	1.155	1.225	1.134	1.07744	0.175636
P47877	Insulin-like growth factor-binding protein 2 OS=Mus musculus OX=10090 GN=Igfbp2 PE=2 SV=2	0.536	1.002	0.774	0.984	0.597	0.735	1.151	2.085	0.878	1.55696	0.175659
Q9QYE6	Golgin subfamily A member 5 OS=Mus musculus OX=10090 GN=Golga5 PE=1 SV=2	0.901	0.979	0.858	1.057	0.857	0.915	1.072	1.013	1.041	1.08582	0.175752
Q8C2Q3	RNA-binding protein 14 OS=Mus musculus OX=10090 GN=Rbm14 PE=1 SV=1	0.982	1.337	1.022	1.23	1.017	1.373	1.319	1.047	1.359	1.14039	0.175961
O55026	Ectonucleoside triphosphate diphosphohydrolase 2 OS=Mus musculus OX=10090 GN=Entpd2 PE=1 SV=2	1.234	1.34	1.151	1.264	0.854	0.737	0.845	1.157	1.136	0.828983	0.17616
Q9Z2D6	Methyl-CpG-binding protein 2 OS=Mus musculus OX=10090 GN=Mecp2 PE=1 SV=1	0.96	0.956	0.822	0.887	0.908	0.947	1.03	0.883	1.015	1.06855	0.176215
P58044	Isopentenyl-diphosphate Delta-isomerase 1 OS=Mus musculus OX=10090 GN=Idi1 PE=1 SV=1	0.879	0.957	0.987	0.933	1.062	1.199	1.303	0.934	0.947	1.13714	0.176566
P06728	Apolipoprotein A-IV OS=Mus musculus OX=10090 GN=Apoa4 PE=1 SV=3	0.808	0.948	1.039	0.845	0.981	1.34	0.894	1.217	0.906	1.17859	0.176603
Q61687	Transcriptional regulator ATRX OS=Mus musculus OX=10090 GN=Atrx PE=1 SV=3	1.003	1.108	1.074	0.882	1.319	1.619	1.529	0.932	1.195	1.22424	0.17678
Q61768	Kinesin-1 heavy chain OS=Mus musculus OX=10090 GN=Kif5b PE=1 SV=3	0.859	1.043	0.895	0.991	0.926	1.044	1.024	1.095	0.912	1.08056	0.177048
Q9CPX6	Ubiquitin-like-conjugating enzyme ATG3 OS=Mus musculus OX=10090 GN=Atg3 PE=1 SV=1	0.816	1.037	0.909	1.061	1.161	1.216	1.161	1.074	1.012	1.11933	0.177067
Q9D8U8	Sorting nexin-5 OS=Mus musculus OX=10090 GN=Snx5 PE=1 SV=1	0.7	0.673	0.679	0.553	0.612	0.529	0.571	0.507	0.687	0.891358	0.17739
P06797	Cathepsin L1 OS=Mus musculus OX=10090 GN=Ctsl PE=1 SV=2	0.914	1.203	0.86	1.088	1.011	1.157	1.317	0.961	1.195	1.14017	0.17781
P70398	Probable ubiquitin carboxyl-terminal hydrolase FAF-X OS=Mus musculus OX=10090 GN=Usp9x PE=1 SV=2	1.055	1.198	1.071	1.183	1.089	1.295	1.268	1.172	1.074	1.0742	0.178252
Q80X19	Collagen alpha-1(XIV) chain OS=Mus musculus OX=10090 GN=Col14a1 PE=1 SV=2	0.796	1.199	0.853	1.044	0.828	1.04	1.037	1.098	1.139	1.14248	0.178572
Q99K28	ADP-ribosylation factor GTPase-activating protein 2 OS=Mus musculus OX=10090 GN=Arfgap2 PE=1 SV=1	0.988	1.088	0.884	1.204	1.168	0.941	0.954	1.068	0.83	0.889207	0.17933
Q9WTM5	RuvB-like 2 OS=Mus musculus OX=10090 GN=Ruvbl2 PE=1 SV=3	1.029	1.002	0.942	1.153	0.918	1.022	1.059	1.134	1.136	1.07826	0.179395
Q3UDE2	Tubulin--tyrosine ligase-like protein 12 OS=Mus musculus OX=10090 GN=Ttll12 PE=1 SV=1	0.809	1.007	0.804	0.987	1.033	1.018	0.977	1.12	0.979	1.10291	0.179441
Q9CQZ5	NADH dehydrogenase [ubiquinone] 1 alpha subcomplex subunit 6 OS=Mus musculus OX=10090 GN=Ndufa6 PE=1 SV=1	0.879	0.57	0.714	0.826	1.145	1.064	0.967	0.922	1.02	1.20132	0.179849
P32067	Lupus La protein homolog OS=Mus musculus OX=10090 GN=Ssb PE=1 SV=1	0.828	1.082	0.909	0.831	1.044	1.153	1.141	0.901	1.032	1.12564	0.180061
Q9QYF9	Protein NDRG3 OS=Mus musculus OX=10090 GN=Ndrg3 PE=1 SV=1	1.053	1.187	1.703	1.222	0.976	1.096	0.936	0.989	1.02	0.822545	0.181012
Q61941	NAD(P) transhydrogenase, mitochondrial OS=Mus musculus OX=10090 GN=Nnt PE=1 SV=2	1.612	1.406	0.526	1.615	1.687	1.577	0.528	0.454	0.938	0.638512	0.181022
Q8R550	SH3 domain-containing kinase-binding protein 1 OS=Mus musculus OX=10090 GN=Sh3kbp1 PE=1 SV=1	0.927	1.189	0.853	1.086	1.149	1.187	1.304	1.181	1.022	1.1275	0.181029
Q60931	Voltage-dependent anion-selective channel protein 3 OS=Mus musculus OX=10090 GN=Vdac3 PE=1 SV=1	1.004	0.555	0.767	0.854	1.302	1.336	1.302	0.925	1.018	1.27761	0.181132
Q64327	Male-enhanced antigen 1 OS=Mus musculus OX=10090 GN=Mea1 PE=1 SV=1	0.456	0.737	0.586	0.902	0.774	0.831	0.852	0.822	0.785	1.1903	0.181353
Q812E0	Cytoplasmic polyadenylation element-binding protein 2 OS=Mus musculus OX=10090 GN=Cpeb2 PE=1 SV=1	0.78	1.009	0.804	0.758	0.922	0.999	0.937	0.996	0.854	1.10754	0.181499
Q65CL1	Catenin alpha-3 OS=Mus musculus OX=10090 GN=Ctnna3 PE=1 SV=2	0.969	1.197	1.128	1.064	1.179	1.109	1.225	1.148	1.313	1.08249	0.181532
Q8R081	Heterogeneous nuclear ribonucleoprotein L OS=Mus musculus OX=10090 GN=Hnrnpl PE=1 SV=2	1.091	1.049	1.063	0.96	0.996	1.108	1.156	1.025	1.057	1.05301	0.181574
P62880	Guanine nucleotide-binding protein G(I)/G(S)/G(T) subunit beta-2 OS=Mus musculus OX=10090 GN=Gnb2 PE=1 SV=3	1.081	0.904	0.882	1.017	1.144	1.025	1.075	1.136	1.16	1.09288	0.181669
P67984	60S ribosomal protein L22 OS=Mus musculus OX=10090 GN=Rpl22 PE=1 SV=2	1.479	0.981	1.03	1.027	0.99	0.906	1.019	0.818	0.984	0.845969	0.182106
Q62417	Sorbin and SH3 domain-containing protein 1 OS=Mus musculus OX=10090 GN=Sorbs1 PE=1 SV=2	1.032	0.907	1.006	1.033	0.905	0.964	0.962	0.8	0.9	0.92822	0.182186
Q8R127	Saccharopine dehydrogenase-like oxidoreductase OS=Mus musculus OX=10090 GN=Sccpdh PE=1 SV=1	1.048	1.004	0.913	1.085	1.024	1.061	1.045	1.046	1.123	1.05316	0.182502
Q9JIM1	Equilibrative nucleoside transporter 1 OS=Mus musculus OX=10090 GN=Slc29a1 PE=1 SV=3	0.922	1.148	0.85	0.874	1.095	1.137	1.252	0.924	1.137	1.13776	0.182808
Q9D662	Protein transport protein Sec23B OS=Mus musculus OX=10090 GN=Sec23b PE=1 SV=1	0.695	1.091	0.857	1.179	0.928	1.164	0.97	1.329	1.041	1.18526	0.183035
Q9QYB5	Gamma-adducin OS=Mus musculus OX=10090 GN=Add3 PE=1 SV=2	1.116	1.168	1.1	1.115	1.211	1.249	1.254	1.204	1.096	1.05144	0.184294
P97494	Glutamate--cysteine ligase catalytic subunit OS=Mus musculus OX=10090 GN=Gclc PE=1 SV=4	1.061	1.108	1.071	1.121	1.08	1.149	1.275	1.176	1.027	1.06299	0.18498
Q99P31	Hsp70-binding protein 1 OS=Mus musculus OX=10090 GN=Hspbp1 PE=1 SV=1	1.019	1.095	0.851	1.079	1.014	1.172	1.251	1.21	0.907	1.12198	0.185318
P61222	ATP-binding cassette sub-family E member 1 OS=Mus musculus OX=10090 GN=Abce1 PE=1 SV=1	1.271	1.197	0.825	1.438	1.019	0.883	0.888	0.938	1.128	0.83413	0.185371
Q9WUB3	Glycogen phosphorylase, muscle form OS=Mus musculus OX=10090 GN=Pygm PE=1 SV=3	1.068	0.953	0.964	1.076	1.29	1.121	1.263	1.149	1.181	1.1012	0.185607
B2RSH2	Guanine nucleotide-binding protein G(i) subunit alpha-1 OS=Mus musculus OX=10090 GN=Gnai1 PE=1 SV=1	0.966	0.599	0.771	0.723	1.005	1.195	0.925	0.835	0.94	1.19802	0.186233
O35551	Rab GTPase-binding effector protein 1 OS=Mus musculus OX=10090 GN=Rabep1 PE=1 SV=2	0.795	1.033	1.15	0.954	0.865	1.082	1.022	1.089	1.066	1.10981	0.186308
O55236	mRNA-capping enzyme OS=Mus musculus OX=10090 GN=Rngtt PE=1 SV=1	0.729	0.93	0.946	0.963	1.079	1.296	1.151	0.917	0.947	1.15962	0.186789
P63328-2	Isoform 2 of Serine/threonine-protein phosphatase 2B catalytic subunit alpha isoform OS=Mus musculus OX=10090 GN=Ppp3ca	1.142	1.176	0.876	1.113	1.075	1.225	1.136	1.119	1.199	1.08672	0.186917
Q9WTK3	Glycosylphosphatidylinositol anchor attachment 1 protein OS=Mus musculus OX=10090 GN=Gpaa1 PE=1 SV=3	1.044	1.092	1.052	1.222	1.061	1.2	1.265	1.134	1.079	1.06882	0.187025
P47964	60S ribosomal protein L36 OS=Mus musculus OX=10090 GN=Rpl36 PE=1 SV=2	1.115	1.171	1.16	1.106	0.766	0.95	0.871	0.89	1.016	0.876034	0.18741
Q8BVQ5	Protein phosphatase methylesterase 1 OS=Mus musculus OX=10090 GN=Ppme1 PE=1 SV=5	1.077	0.939	0.82	1.131	1.137	1.112	1.153	1.358	1.012	1.13514	0.188219
Q5U458	DnaJ homolog subfamily C member 11 OS=Mus musculus OX=10090 GN=Dnajc11 PE=1 SV=2	1.079	0.847	0.804	0.995	0.967	1.151	1.192	0.923	0.964	1.12692	0.188334
Q5XF89	Probable cation-transporting ATPase 13A3 OS=Mus musculus OX=10090 GN=Atp13a3 PE=1 SV=1	0.578	0.992	0.824	0.825	1.039	1.158	1.049	1.097	0.784	1.20009	0.188358
Q8K3A9	7SK snRNA methylphosphate capping enzyme OS=Mus musculus OX=10090 GN=Mepce PE=1 SV=2	0.754	0.809	0.778	0.77	0.795	0.95	0.987	0.759	0.752	1.10343	0.188777
Q8C0I1	Alkyldihydroxyacetonephosphate synthase, peroxisomal OS=Mus musculus OX=10090 GN=Agps PE=1 SV=1	0.894	0.811	0.958	0.901	1.102	1.476	1.391	0.882	0.87	1.23741	0.189237
Q61235	Beta-2-syntrophin OS=Mus musculus OX=10090 GN=Sntb2 PE=1 SV=2	1.057	1.079	1.034	1.135	1.052	1.088	1.123	1.076	1.133	1.03136	0.18965
Q01853	Transitional endoplasmic reticulum ATPase OS=Mus musculus OX=10090 GN=Vcp PE=1 SV=4	0.995	1.111	0.855	1.067	0.993	1.066	1.025	1.12	1.114	1.07673	0.189755
Q9CZJ2	Heat shock 70 kDa protein 12B OS=Mus musculus OX=10090 GN=Hspa12b PE=1 SV=1	1.134	1.141	0.975	1.077	1.123	1.121	1.206	1.127	1.133	1.05206	0.189891
P20108	Thioredoxin-dependent peroxide reductase, mitochondrial OS=Mus musculus OX=10090 GN=Prdx3 PE=1 SV=1	0.778	0.964	0.703	0.88	0.918	0.92	0.865	0.99	0.962	1.10093	0.189997
Q8K337	Type II inositol 1,4,5-trisphosphate 5-phosphatase OS=Mus musculus OX=10090 GN=Inpp5b PE=1 SV=1	1.025	1.377	0.958	1.684	1.056	1.323	1.298	1.599	1.685	1.21004	0.190979
Q9Z0E6	Guanylate-binding protein 2 OS=Mus musculus OX=10090 GN=Gbp2 PE=1 SV=1	0.795	0.949	0.957	0.963	1.138	1.103	1.128	1.084	0.941	1.10787	0.192264
Q3UHD6	Sorting nexin-27 OS=Mus musculus OX=10090 GN=Snx27 PE=1 SV=2	1.129	1.202	1.27	1.365	1.19	1.567	1.371	1.491	1.089	1.12045	0.192419
Q9JLQ0	CD2-associated protein OS=Mus musculus OX=10090 GN=Cd2ap PE=1 SV=3	0.868	1.048	0.928	0.973	1.045	1.119	1.18	0.982	0.96	1.09034	0.192802
Q8C0L6	Peroxisomal N(1)-acetyl-spermine/spermidine oxidase OS=Mus musculus OX=10090 GN=Paox PE=1 SV=3	1.1	1.275	1.037	1.066	1.108	0.98	0.874	1.015	1.18	0.90606	0.19307
Q9JHU9	Inositol-3-phosphate synthase 1 OS=Mus musculus OX=10090 GN=Isyna1 PE=1 SV=1	1.224	1.256	0.798	1.351	1.015	0.711	0.849	1.07	1.09	0.823884	0.193209
Q9D2N4	Dystrobrevin alpha OS=Mus musculus OX=10090 GN=Dtna PE=1 SV=2	1.192	1.077	0.812	1.198	1.042	0.907	0.848	1.003	1.002	0.883293	0.193295
O54784	Death-associated protein kinase 3 OS=Mus musculus OX=10090 GN=Dapk3 PE=1 SV=1	1.096	1.244	0.991	1.227	1.098	1.054	0.989	1.126	1.015	0.924682	0.193475
B1AVZ0	Uracil phosphoribosyltransferase homolog OS=Mus musculus OX=10090 GN=Uprt PE=1 SV=1	1.248	1.156	0.792	1.11	1.184	1.403	1.412	1.116	1.127	1.15164	0.193968
Q8BVF2	Phosducin-like protein 3 OS=Mus musculus OX=10090 GN=Pdcl3 PE=1 SV=1	0.806	1.033	0.952	1.044	0.991	1.146	1.021	1.128	0.938	1.0964	0.194413
Q91XF0	Pyridoxine-5'-phosphate oxidase OS=Mus musculus OX=10090 GN=Pnpo PE=1 SV=1	1.035	0.92	0.869	0.938	0.854	1.007	0.994	0.91	1.027	1.0664	0.194571
A2ALU4	Protein Shroom2 OS=Mus musculus OX=10090 GN=Shroom2 PE=1 SV=1	1.2	1.203	1.04	1.293	1.039	1.097	1.318	1.364	1.28	1.09502	0.194686
Q9CR63	Cytochrome c oxidase assembly protein COX16 homolog, mitochondrial OS=Mus musculus OX=10090 GN=Cox16 PE=3 SV=1	0.992	0.967	0.942	1.087	0.949	0.921	1.072	1.105	1.163	1.07884	0.194847
Q9CR98	Protein FAM136A OS=Mus musculus OX=10090 GN=Fam136a PE=1 SV=1	0.779	0.813	0.769	0.897	0.864	0.955	0.958	0.717	1.09	1.12809	0.194977
Q9CRA5	Golgi phosphoprotein 3 OS=Mus musculus OX=10090 GN=Golph3 PE=1 SV=1	0.728	1.015	0.749	1.031	0.927	0.979	1.047	1.035	0.937	1.12303	0.195001
Q99LD8	N(G),N(G)-dimethylarginine dimethylaminohydrolase 2 OS=Mus musculus OX=10090 GN=Ddah2 PE=1 SV=1	0.883	1.104	0.84	0.993	1.001	1.018	0.982	1.192	1.047	1.0991	0.195047
Q60631	Growth factor receptor-bound protein 2 OS=Mus musculus OX=10090 GN=Grb2 PE=1 SV=1	0.813	0.991	0.96	1.034	0.97	1.061	0.956	1.061	1.01	1.07173	0.195204
P37889	Fibulin-2 OS=Mus musculus OX=10090 GN=Fbln2 PE=1 SV=2	0.729	0.876	1.095	1.016	0.803	0.987	1.08	1.177	0.901	1.14655	0.195245
O08759	Ubiquitin-protein ligase E3A OS=Mus musculus OX=10090 GN=Ube3a PE=1 SV=2	0.809	1.212	0.91	1.032	1.109	1.194	1.269	1.118	1.014	1.13244	0.195361
Q8K4G1	Latent-transforming growth factor beta-binding protein 4 OS=Mus musculus OX=10090 GN=Ltbp4 PE=1 SV=2	0.898	0.693	1.107	0.765	0.816	1.156	1.168	0.847	0.884	1.18456	0.195902
D3Z7P3	Glutaminase kidney isoform, mitochondrial OS=Mus musculus OX=10090 GN=Gls PE=1 SV=1	0.902	0.816	0.661	0.909	0.981	1.167	0.863	0.91	0.964	1.14312	0.196329
P55097	Cathepsin K OS=Mus musculus OX=10090 GN=Ctsk PE=1 SV=2	1.063	0.942	1.131	1.412	1.047	0.74	1.008	0.886	1.161	0.847855	0.196893
Q8BFZ3	Beta-actin-like protein 2 OS=Mus musculus OX=10090 GN=Actbl2 PE=1 SV=1	0.77	0.84	0.746	1.044	1.187	1.197	1.013	1.073	3.692	1.90075	0.196929
Q8BWQ6	VPS35 endosomal protein sorting factor-like OS=Mus musculus OX=10090 GN=Vps35l PE=1 SV=2	0.931	1.249	1.002	1.092	1.005	1.206	1.217	1.104	1.087	1.09254	0.197794
Q925F2	Endothelial cell-selective adhesion molecule OS=Mus musculus OX=10090 GN=Esam PE=1 SV=1	0.832	0.955	0.659	1.113	1.063	0.958	0.915	1.441	1.186	1.21701	0.198462
Q9WUZ9	Ectonucleoside triphosphate diphosphohydrolase 5 OS=Mus musculus OX=10090 GN=Entpd5 PE=1 SV=1	0.62	0.808	1.008	1.11	0.833	1.185	0.994	1.034	0.908	1.17635	0.198987
Q8BTX9	Inactive hydroxysteroid dehydrogenase-like protein 1 OS=Mus musculus OX=10090 GN=Hsdl1 PE=1 SV=1	1.104	0.926	0.835	0.894	1.055	1.054	1.066	1.013	1.047	1.08538	0.199652
Q6EDY6	F-actin-uncapping protein LRRC16A OS=Mus musculus OX=10090 GN=Carmil1 PE=1 SV=2	0.59	0.797	0.658	0.821	0.903	0.918	1.145	0.822	0.714	1.19362	0.200202
P62281	40S ribosomal protein S11 OS=Mus musculus OX=10090 GN=Rps11 PE=1 SV=3	1.337	1.038	1.285	0.997	0.932	0.806	1.038	0.794	1.153	0.847871	0.200715
Q8VDM4	26S proteasome non-ATPase regulatory subunit 2 OS=Mus musculus OX=10090 GN=Psmd2 PE=1 SV=1	0.939	1.076	0.984	1.017	0.987	1.001	1.091	1.08	1.014	1.04587	0.200831
Q91XD6	Vacuolar protein-sorting-associated protein 36 OS=Mus musculus OX=10090 GN=Vps36 PE=1 SV=1	0.892	1.076	0.954	1.104	1.052	1.088	1.177	1.089	1.013	1.07498	0.201294
Q99JB2	Stomatin-like protein 2, mitochondrial OS=Mus musculus OX=10090 GN=Stoml2 PE=1 SV=1	0.962	0.821	1.017	0.943	0.99	1.32	1.163	0.88	0.961	1.14198	0.201641
Q99JI6	Ras-related protein Rap-1b OS=Mus musculus OX=10090 GN=Rap1b PE=1 SV=2	0.947	1.031	0.769	1.01	0.985	1.049	0.951	1.061	1.06	1.0863	0.202104
P70295	Ancient ubiquitous protein 1 OS=Mus musculus OX=10090 GN=Aup1 PE=1 SV=1	1.103	0.858	1.15	0.954	1.31	1.604	1.295	1.061	1.122	1.18186	0.202777
Q99K70	Ras-related GTP-binding protein C OS=Mus musculus OX=10090 GN=Rragc PE=1 SV=1	1.028	1.223	0.725	1.067	1.214	1.062	1.243	1.333	1.207	1.15204	0.202796
Q61210	Rho guanine nucleotide exchange factor 1 OS=Mus musculus OX=10090 GN=Arhgef1 PE=1 SV=2	0.607	0.984	0.772	0.91	0.914	1.018	0.947	1.172	0.791	1.17268	0.203208
P27773	Protein disulfide-isomerase A3 OS=Mus musculus OX=10090 GN=Pdia3 PE=1 SV=2	0.926	1.039	0.855	1.068	0.982	0.977	1.035	1.07	1.086	1.06982	0.203614
P62702	40S ribosomal protein S4, X isoform OS=Mus musculus OX=10090 GN=Rps4x PE=1 SV=2	1.097	1.097	1.04	0.973	0.886	0.977	1.022	0.846	0.911	0.921854	0.20381
P97449	Aminopeptidase N OS=Mus musculus OX=10090 GN=Anpep PE=1 SV=4	0.909	0.85	1.022	0.819	1.062	1.182	1.107	0.926	0.945	1.1154	0.203822
Q9D6J6	NADH dehydrogenase [ubiquinone] flavoprotein 2, mitochondrial OS=Mus musculus OX=10090 GN=Ndufv2 PE=1 SV=2	0.978	0.729	0.758	1.025	1.097	1.101	1.042	0.994	1.014	1.13119	0.204158
Q9D4J1	EF-hand domain-containing protein D1 OS=Mus musculus OX=10090 GN=Efhd1 PE=1 SV=1	0.941	0.775	0.971	0.967	0.862	1.056	1.119	1.099	0.787	1.12406	0.204485
Q9D8C3	Putative bifunctional UDP-N-acetylglucosamine transferase and deubiquitinase ALG13 OS=Mus musculus OX=10090 GN=Alg13 PE=1 SV=2	0.835	1.056	0.866	1.002	1.042	0.974	0.994	1.09	1.125	1.0891	0.204738
Q9DB60	Prostamide/prostaglandin F synthase OS=Mus musculus OX=10090 GN=Prxl2b PE=1 SV=1	0.6	1.044	0.906	1.016	1.067	1.137	1.286	1.098	0.873	1.18552	0.205563
Q6ZQI3	Malectin OS=Mus musculus OX=10090 GN=Mlec PE=1 SV=2	0.723	0.867	0.69	1.146	0.957	0.78	0.976	1.464	1.173	1.25285	0.205897
P35980	60S ribosomal protein L18 OS=Mus musculus OX=10090 GN=Rpl18 PE=1 SV=3	1.308	1.203	1.022	1.118	0.866	0.912	0.91	1.007	1.069	0.883179	0.206011
P04117	Fatty acid-binding protein, adipocyte OS=Mus musculus OX=10090 GN=Fabp4 PE=1 SV=3	0.898	1.215	0.692	0.82	1.06	1.209	0.96	1.394	0.96	1.20678	0.20656
Q6PB66	Leucine-rich PPR motif-containing protein, mitochondrial OS=Mus musculus OX=10090 GN=Lrpprc PE=1 SV=2	0.783	0.98	0.891	0.996	0.962	0.953	0.991	1.029	0.976	1.07031	0.206643
P47791	Glutathione reductase, mitochondrial OS=Mus musculus OX=10090 GN=Gsr PE=1 SV=3	1.081	0.981	0.921	1.035	0.847	0.992	1.167	0.958	1.14	1.09378	0.206882
Q7TNV0	Protein DEK OS=Mus musculus OX=10090 GN=Dek PE=1 SV=1	0.822	0.919	0.761	0.799	0.877	0.901	1.002	0.767	0.992	1.09562	0.206962
Q99020	Heterogeneous nuclear ribonucleoprotein A/B OS=Mus musculus OX=10090 GN=Hnrnpab PE=1 SV=1	1.075	1.203	0.766	1.073	1.27	1.29	1.158	1.145	1.298	1.13491	0.207359
Q921M4	Golgin subfamily A member 2 OS=Mus musculus OX=10090 GN=Golga2 PE=1 SV=3	1.042	1.076	1.055	1.143	1.091	1.139	1.273	1.014	1.185	1.06598	0.207714
P19096	Fatty acid synthase OS=Mus musculus OX=10090 GN=Fasn PE=1 SV=2	0.893	1.187	0.963	1.096	1.059	1.149	1.143	1.146	1.06	1.08167	0.207738
P50171	Estradiol 17-beta-dehydrogenase 8 OS=Mus musculus OX=10090 GN=Hsd17b8 PE=1 SV=2	1.253	1.092	0.808	1.063	0.847	0.786	0.858	0.804	1.022	0.856706	0.208373
P54728	UV excision repair protein RAD23 homolog B OS=Mus musculus OX=10090 GN=Rad23b PE=1 SV=2	0.911	1.09	0.776	1.009	1.104	1.079	1.084	1.099	1.039	1.09944	0.208447
Q91VC7	Protein phosphatase 1 regulatory subunit 14A OS=Mus musculus OX=10090 GN=Ppp1r14a PE=1 SV=1	0.894	1.055	0.894	1.118	1.199	1.215	1.154	1.382	0.953	1.13953	0.208484
Q61878	Bone marrow proteoglycan OS=Mus musculus OX=10090 GN=Prg2 PE=1 SV=1	1.171	0.774	1.92	0.587	0.758	0.729	0.67	0.515	0.73	0.634357	0.208696
Q66JS6	Eukaryotic translation initiation factor 3 subunit J-B OS=Mus musculus OX=10090 GN=Eif3j2 PE=1 SV=1	0.898	1.028	0.759	1.01	1.005	0.994	1.061	1.008	1.022	1.08644	0.209936
P59708	Splicing factor 3B subunit 6 OS=Mus musculus OX=10090 GN=Sf3b6 PE=1 SV=1	0.858	0.968	1.316	0.576	0.861	1.252	1.244	1.058	0.941	1.22707	0.210108
Q9WUD1	STIP1 homology and U box-containing protein 1 OS=Mus musculus OX=10090 GN=Stub1 PE=1 SV=1	0.939	0.996	0.886	0.934	0.87	1.037	1.021	0.893	0.96	1.05703	0.210176
P82348	Gamma-sarcoglycan OS=Mus musculus OX=10090 GN=Sgcg PE=1 SV=2	0.636	0.786	0.598	0.977	1.061	0.783	0.871	1.558	1.049	1.31253	0.21067
P50396	Rab GDP dissociation inhibitor alpha OS=Mus musculus OX=10090 GN=Gdi1 PE=1 SV=3	0.872	0.943	0.775	0.96	1.064	0.955	0.987	1.189	0.963	1.10912	0.211028
Q9D826	Peroxisomal sarcosine oxidase OS=Mus musculus OX=10090 GN=Pipox PE=1 SV=1	0.846	0.956	0.594	0.734	0.914	0.778	1.036	0.873	1.08	1.16438	0.211467
O88587	Catechol O-methyltransferase OS=Mus musculus OX=10090 GN=Comt PE=1 SV=2	0.866	1.022	0.753	0.934	0.984	1.087	0.965	0.995	0.936	1.09207	0.211601
Q9QZL0	Receptor-interacting serine/threonine-protein kinase 3 OS=Mus musculus OX=10090 GN=Ripk3 PE=1 SV=2	0.788	0.947	1.015	1.035	0.992	1.234	1.123	0.934	0.967	1.11419	0.211685
Q9Z0J0	NPC intracellular cholesterol transporter 2 OS=Mus musculus OX=10090 GN=Npc2 PE=1 SV=1	0.888	1.091	0.819	1.08	0.958	1.046	1.287	0.942	1.075	1.12438	0.211776
P32921	Tryptophan--tRNA ligase, cytoplasmic OS=Mus musculus OX=10090 GN=Wars PE=1 SV=2	0.848	0.931	1.453	1.102	0.849	0.792	0.895	0.806	0.927	0.824812	0.21257
G5E870	E3 ubiquitin-protein ligase TRIP12 OS=Mus musculus OX=10090 GN=Trip12 PE=1 SV=1	0.787	0.957	0.9	0.665	1.058	0.839	0.829	0.633	0.706	0.860717	0.212666
Q05144	Ras-related C3 botulinum toxin substrate 2 OS=Mus musculus OX=10090 GN=Rac2 PE=1 SV=1	0.801	1.081	0.986	0.941	1.047	1.029	1.065	1.288	0.96	1.11769	0.212995
Q91WG5	5'-AMP-activated protein kinase subunit gamma-2 OS=Mus musculus OX=10090 GN=Prkag2 PE=1 SV=2	0.926	0.982	1.088	0.958	1.043	1.114	1.066	1.335	0.928	1.11142	0.213195
Q9JMG7	Hepatoma-derived growth factor-related protein 3 OS=Mus musculus OX=10090 GN=Hdgfl3 PE=1 SV=2	0.993	0.948	0.879	1.002	1.175	1.107	1.123	1.035	1.053	1.08015	0.213687
Q9D892	Inosine triphosphate pyrophosphatase OS=Mus musculus OX=10090 GN=Itpa PE=1 SV=2	0.875	0.857	0.716	0.914	1.263	1.059	1.129	1.25	0.917	1.17703	0.213873
Q9ES46	Beta-parvin OS=Mus musculus OX=10090 GN=Parvb PE=1 SV=1	0.609	0.929	0.866	0.845	0.944	1.014	0.996	1.029	0.782	1.1391	0.214057
Q99KK2	N-acylneuraminate cytidylyltransferase OS=Mus musculus OX=10090 GN=Cmas PE=1 SV=2	0.808	1.011	0.988	0.973	1.166	0.981	1.131	1.207	1.06	1.1067	0.214238
Q9D6Z1	Nucleolar protein 56 OS=Mus musculus OX=10090 GN=Nop56 PE=1 SV=2	0.901	1.009	0.994	0.892	1.105	1.108	1.207	0.979	0.984	1.0911	0.214376
Q9DBR7	Protein phosphatase 1 regulatory subunit 12A OS=Mus musculus OX=10090 GN=Ppp1r12a PE=1 SV=2	1.069	1.034	0.812	1.112	0.939	0.874	0.892	0.944	0.923	0.914468	0.214431
Q80WQ2	Protein VAC14 homolog OS=Mus musculus OX=10090 GN=Vac14 PE=1 SV=1	1.018	1.343	1.118	1.088	1.265	1.386	1.23	1.125	1.421	1.1064	0.214574
P63001	Ras-related C3 botulinum toxin substrate 1 OS=Mus musculus OX=10090 GN=Rac1 PE=1 SV=1	0.892	1.027	0.863	1.049	1.079	1.076	1.089	1.097	0.971	1.07765	0.214581
Q9CRC0	Vitamin K epoxide reductase complex subunit 1 OS=Mus musculus OX=10090 GN=Vkorc1 PE=1 SV=1	0.837	1.078	0.804	1.142	1.056	0.941	1.196	1.121	1.183	1.12899	0.214592
Q3UPR9	Somatomedin-B and thrombospondin type-1 domain-containing protein OS=Mus musculus OX=10090 GN=Sbspon PE=2 SV=1	1.566	0.72	1.753	0.935	1.314	0.99	0.973	0.776	1.067	0.7566	0.214667
Q9Z204	Heterogeneous nuclear ribonucleoproteins C1/C2 OS=Mus musculus OX=10090 GN=Hnrnpc PE=1 SV=1	0.929	0.97	0.863	0.769	1.073	1.201	1.144	0.85	0.983	1.13434	0.21497
Q80TL0	Protein phosphatase 1E OS=Mus musculus OX=10090 GN=Ppm1e PE=1 SV=2	0.841	0.828	0.918	1.166	0.844	1.253	1.262	0.706	1.21	1.20486	0.215585
Q3UA37	Glutamine-rich protein 1 OS=Mus musculus OX=10090 GN=Qrich1 PE=1 SV=1	0.961	1.026	1.015	0.982	1.138	1.173	1.192	0.97	1.072	1.07551	0.215839
O08539	Myc box-dependent-interacting protein 1 OS=Mus musculus OX=10090 GN=Bin1 PE=1 SV=1	0.807	1.07	0.995	1.09	1.087	0.885	0.839	1.024	0.911	0.905872	0.215879
Q9Z0P4	Paralemmin-1 OS=Mus musculus OX=10090 GN=Palm PE=1 SV=1	0.884	1.025	0.884	0.926	0.943	1.057	1.092	0.892	0.959	1.0725	0.21621
Q9JL56	Glycerophosphodiester phosphodiesterase 1 OS=Mus musculus OX=10090 GN=Gde1 PE=1 SV=1	0.892	1.072	0.928	1.127	1.052	1.142	1.188	0.908	1.297	1.11788	0.216483
P54116	Erythrocyte band 7 integral membrane protein OS=Mus musculus OX=10090 GN=Stom PE=1 SV=3	1.504	1.405	1.416	1.181	2.065	2.341	2.086	1.411	1.589	1.22623	0.217383
Q3UVG3	Protein FAM91A1 OS=Mus musculus OX=10090 GN=Fam91a1 PE=1 SV=1	0.728	0.897	0.741	0.812	1.021	0.941	0.92	0.952	0.887	1.10145	0.217821
Q8BG94	COMM domain-containing protein 7 OS=Mus musculus OX=10090 GN=Commd7 PE=1 SV=1	0.707	1.129	0.989	0.94	1.018	0.904	1.196	1.232	1.051	1.14546	0.218083
Q8CDJ8	Stonin-1 OS=Mus musculus OX=10090 GN=Ston1 PE=1 SV=2	1.035	1.47	1.668	1.208	0.936	1.62	1.558	1.383	1.376	1.17481	0.218216
Q91V41	Ras-related protein Rab-14 OS=Mus musculus OX=10090 GN=Rab14 PE=1 SV=3	0.92	1.051	0.797	0.961	0.983	1.05	0.988	1.061	0.955	1.07545	0.218773
Q9EP52	Twisted gastrulation protein homolog 1 OS=Mus musculus OX=10090 GN=Twsg1 PE=1 SV=1	0.956	1.129	1.124	1.057	1.003	1.124	1.247	1.115	1.027	1.07065	0.218934
P26041	Moesin OS=Mus musculus OX=10090 GN=Msn PE=1 SV=3	1.072	0.852	0.893	1.127	1.054	0.961	0.961	0.826	0.888	0.909364	0.219797
Q9CQX8	28S ribosomal protein S36, mitochondrial OS=Mus musculus OX=10090 GN=Mrps36 PE=1 SV=1	0.958	0.747	0.772	0.923	1.03	0.942	0.992	0.927	1.037	1.09989	0.219901
Q9JI78	Peptide-N(4)-(N-acetyl-beta-glucosaminyl)asparagine amidase OS=Mus musculus OX=10090 GN=Ngly1 PE=1 SV=2	0.81	0.956	0.888	1.055	0.862	0.946	1.219	0.851	1.107	1.12749	0.220178
Q8BH64	EH domain-containing protein 2 OS=Mus musculus OX=10090 GN=Ehd2 PE=1 SV=1	1.214	1.09	0.849	1.219	1.025	0.886	0.881	0.957	1.107	0.887298	0.220282
O55131	Septin-7 OS=Mus musculus OX=10090 GN=Septin7 PE=1 SV=1	0.915	1.06	0.945	0.947	1.001	1.084	1.03	1.044	0.945	1.05356	0.221047
Q9CPY4	Cyclin-dependent kinase 2-associated protein 2 OS=Mus musculus OX=10090 GN=Cdk2ap2 PE=1 SV=1	1.122	1.061	1.218	1.086	1.103	1.228	1.465	1.123	1.089	1.09682	0.22109
Q91YT2	E3 ubiquitin-protein ligase RNF185 OS=Mus musculus OX=10090 GN=Rnf185 PE=2 SV=1	0.983	1.094	0.788	1.043	1.01	1.239	1.06	0.989	1.053	1.10334	0.221506
Q07832	Serine/threonine-protein kinase PLK1 OS=Mus musculus OX=10090 GN=Plk1 PE=1 SV=2	0.655	0.639	1.207	0.787	0.918	1.392	1.499	0.653	0.946	1.3344	0.221701
Q62059	Versican core protein OS=Mus musculus OX=10090 GN=Vcan PE=1 SV=2	0.73	0.612	1.048	0.702	0.986	1.203	1.33	0.793	0.779	1.25828	0.221763
P80318	T-complex protein 1 subunit gamma OS=Mus musculus OX=10090 GN=Cct3 PE=1 SV=1	1.148	0.953	0.952	1.153	1.058	0.953	1.02	0.872	1.042	0.923015	0.221767
Q91WT4	DnaJ homolog subfamily C member 17 OS=Mus musculus OX=10090 GN=Dnajc17 PE=1 SV=2	0.643	0.839	0.785	0.581	0.719	0.838	0.533	0.426	0.555	0.824222	0.22218
Q8R1N4	NudC domain-containing protein 3 OS=Mus musculus OX=10090 GN=Nudcd3 PE=1 SV=3	0.721	0.92	1.221	1.029	1.112	1.218	1.141	1.263	0.978	1.14931	0.222277
Q91XD7	Protein disulfide isomerase Creld1 OS=Mus musculus OX=10090 GN=Creld1 PE=1 SV=1	0.86	0.913	1.078	0.964	1.003	0.986	1.05	1.033	1.021	1.06112	0.222657
Q62095	ATP-dependent RNA helicase DDX3Y OS=Mus musculus OX=10090 GN=Ddx3y PE=1 SV=2	1.844	2.923	0.395	2.631	0.532	0.508	0.165	0.472	1.876	0.453604	0.222689
Q9ESJ0	Exportin-4 OS=Mus musculus OX=10090 GN=Xpo4 PE=1 SV=2	1.454	1.463	1.099	1.153	1.199	1.325	1.411	2.151	1.278	1.21015	0.223186
Q8BL66	Early endosome antigen 1 OS=Mus musculus OX=10090 GN=Eea1 PE=1 SV=2	0.899	1.084	0.847	1.041	0.942	1.066	1.04	1.064	0.968	1.07469	0.223247
P25444	40S ribosomal protein S2 OS=Mus musculus OX=10090 GN=Rps2 PE=1 SV=3	1.231	1.133	1.288	1.099	0.706	0.891	0.985	0.921	0.943	0.856698	0.223324
Q99KV1	DnaJ homolog subfamily B member 11 OS=Mus musculus OX=10090 GN=Dnajb11 PE=1 SV=1	1.2	1.237	1.216	1.149	1.162	1.106	1.024	1.207	1.205	0.951962	0.223648
Q6A0D4	Raftlin OS=Mus musculus OX=10090 GN=Rftn1 PE=1 SV=4	0.923	0.903	1.083	0.803	1.031	1.219	1.16	0.857	1.038	1.1264	0.22365
Q8VEE4	Replication protein A 70 kDa DNA-binding subunit OS=Mus musculus OX=10090 GN=Rpa1 PE=1 SV=1	0.827	1.153	0.997	1.093	1.149	1.103	1.249	1.067	1.17	1.09911	0.224689
Q8K039	Uncharacterized protein KIAA1143 homolog OS=Mus musculus OX=10090 PE=1 SV=1	1.145	1.341	0.917	1.481	0.983	1.014	0.968	1.01	1.055	0.862238	0.224771
Q9WUH2	LIM/homeobox protein Lhx9 OS=Mus musculus OX=10090 GN=Lhx9 PE=1 SV=3	0.865	0.92	0.71	0.867	1.052	1.071	0.941	0.887	1.014	1.10812	0.224994
O08528	Hexokinase-2 OS=Mus musculus OX=10090 GN=Hk2 PE=1 SV=1	0.975	1.127	1.03	1.08	1.106	1.203	1.279	1	1.101	1.07724	0.225206
P38532	Heat shock factor protein 1 OS=Mus musculus OX=10090 GN=Hsf1 PE=1 SV=2	0.829	0.786	1.05	1.017	0.908	1.062	1.168	0.981	0.881	1.11438	0.225625
Q9CYN2	Signal peptidase complex subunit 2 OS=Mus musculus OX=10090 GN=Spcs2 PE=1 SV=1	1.195	0.857	0.889	0.95	1.031	1.014	1.085	1.039	1.225	1.10804	0.225637
Q8VE62	Polyadenylate-binding protein-interacting protein 1 OS=Mus musculus OX=10090 GN=Paip1 PE=1 SV=1	0.726	1.072	0.768	0.882	1.125	1.146	1.098	1.097	0.875	1.15242	0.225909
Q6ZQ29	Serine/threonine-protein kinase TAO2 OS=Mus musculus OX=10090 GN=Taok2 PE=1 SV=3	1.375	1.522	0.927	1.2	1.24	0.928	1.181	1.151	1.099	0.869852	0.226136
P61079	Ubiquitin-conjugating enzyme E2 D3 OS=Mus musculus OX=10090 GN=Ube2d3 PE=1 SV=1	0.902	0.963	0.77	1.179	1.103	1.106	1.023	1.394	1.013	1.15314	0.2263
P58281	Dynamin-like 120 kDa protein, mitochondrial OS=Mus musculus OX=10090 GN=Opa1 PE=1 SV=1	0.974	1.088	1.068	1.069	1.031	1.039	1.012	0.94	1.032	0.96152	0.226614
P51885	Lumican OS=Mus musculus OX=10090 GN=Lum PE=1 SV=2	1.474	0.833	1.226	1.018	1.163	1.035	1.018	0.816	1.016	0.849886	0.226922
Q9QZI9	Serine incorporator 3 OS=Mus musculus OX=10090 GN=Serinc3 PE=1 SV=2	0.872	0.769	1.01	0.736	0.979	0.979	1.002	1.063	0.842	1.11257	0.227033
Q61147	Ceruloplasmin OS=Mus musculus OX=10090 GN=Cp PE=1 SV=2	1.186	1.055	1.21	1.098	1.27	1.104	1.246	1.45	1.259	1.08674	0.227521
Q6PE15	Mycophenolic acid acyl-glucuronide esterase, mitochondrial OS=Mus musculus OX=10090 GN=Abhd10 PE=1 SV=1	0.882	1.047	0.923	0.929	1.016	0.936	1.103	0.964	1.123	1.07515	0.227769
Q3TJD7	PDZ and LIM domain protein 7 OS=Mus musculus OX=10090 GN=Pdlim7 PE=1 SV=1	1.164	1.009	0.887	1.099	0.932	0.944	0.905	0.92	0.986	0.92197	0.228033
Q8BH86	D-glutamate cyclase, mitochondrial OS=Mus musculus OX=10090 GN=Dglucy PE=1 SV=1	0.885	0.976	0.745	1.04	1.026	1	0.972	1.071	1.036	1.09134	0.228719
P42669	Transcriptional activator protein Pur-alpha OS=Mus musculus OX=10090 GN=Pura PE=1 SV=1	1.01	1.094	0.996	0.889	0.877	1.016	1.155	0.979	1.042	1.07686	0.228905
Q8R086	Sulfite oxidase, mitochondrial OS=Mus musculus OX=10090 GN=Suox PE=1 SV=2	1.031	1.07	0.896	1.033	1.08	1.041	1.136	1.061	1.069	1.05357	0.228997
Q8CD10	Calcium uptake protein 2, mitochondrial OS=Mus musculus OX=10090 GN=Micu2 PE=1 SV=2	1.213	1.049	0.996	1.146	1.092	1.287	1.318	0.928	1.394	1.12059	0.229145
Q8VDL4	ADP-dependent glucokinase OS=Mus musculus OX=10090 GN=Adpgk PE=1 SV=2	0.699	1.014	0.991	1.002	1.121	1.036	1.092	1.071	1.088	1.11016	0.229425
P07356	Annexin A2 OS=Mus musculus OX=10090 GN=Anxa2 PE=1 SV=2	0.857	1.02	0.852	1.03	0.982	1.043	0.894	1.114	1.061	1.08416	0.229736
Q64010	Adapter molecule crk OS=Mus musculus OX=10090 GN=Crk PE=1 SV=1	0.968	1.108	0.843	1.176	1.002	1.004	1.068	1.221	1.207	1.10359	0.229847
Q6ZPJ0	Testis-expressed protein 2 OS=Mus musculus OX=10090 GN=Tex2 PE=1 SV=2	1.134	0.955	0.957	1.114	0.894	1.097	1.098	1.033	1.111	1.07316	0.229854
Q8VHY0	Chondroitin sulfate proteoglycan 4 OS=Mus musculus OX=10090 GN=Cspg4 PE=1 SV=3	0.95	1.17	1.005	1.112	0.933	1.051	1.105	1.181	1.101	1.07302	0.23006
Q8VH51	RNA-binding protein 39 OS=Mus musculus OX=10090 GN=Rbm39 PE=1 SV=2	0.757	0.782	0.705	0.875	0.64	0.631	0.698	1.2	1.303	1.27428	0.230191
P47934	Carnitine O-acetyltransferase OS=Mus musculus OX=10090 GN=Crat PE=1 SV=3	0.915	1.021	0.808	0.984	0.815	0.928	0.894	1.111	1.05	1.09592	0.230214
Q9CQ19	Myosin regulatory light polypeptide 9 OS=Mus musculus OX=10090 GN=Myl9 PE=1 SV=3	1.755	0.599	1.256	0.541	1.461	0.78	0.899	0.506	0.825	0.670438	0.230297
P09813	Apolipoprotein A-II OS=Mus musculus OX=10090 GN=Apoa2 PE=1 SV=2	0.75	0.683	1.627	0.724	0.829	1.489	1.409	1.148	0.88	1.33481	0.230328
P18872-2	Isoform Alpha-2 of Guanine nucleotide-binding protein G(o) subunit alpha OS=Mus musculus OX=10090 GN=Gnao1	1.138	0.851	0.977	0.879	1.208	1.257	1.276	0.938	1.124	1.1367	0.230399
Q60698	Ski oncogene OS=Mus musculus OX=10090 GN=Ski PE=1 SV=2	1.006	0.899	0.972	1.087	1.055	1.395	1.176	1.364	9.292	3.29423	0.230407
Q9D0E1	Heterogeneous nuclear ribonucleoprotein M OS=Mus musculus OX=10090 GN=Hnrnpm PE=1 SV=3	1.013	1.078	1.052	0.958	0.92	0.948	0.936	0.966	0.986	0.954989	0.230884
Q99MR8	Methylcrotonoyl-CoA carboxylase subunit alpha, mitochondrial OS=Mus musculus OX=10090 GN=Mccc1 PE=1 SV=2	1.004	1.023	0.902	0.932	0.972	0.822	0.923	0.931	0.985	0.946876	0.231076
Q99PV0	Pre-mRNA-processing-splicing factor 8 OS=Mus musculus OX=10090 GN=Prpf8 PE=1 SV=2	1.239	1.016	0.917	1.141	0.854	1.443	1.251	1.034	1.027	1.15033	0.23131
Q9CPU0	Lactoylglutathione lyase OS=Mus musculus OX=10090 GN=Glo1 PE=1 SV=3	0.86	1.066	0.761	1.021	0.815	1.057	0.948	1.14	0.903	1.11873	0.231679
O70309	Integrin beta-5 OS=Mus musculus OX=10090 GN=Itgb5 PE=1 SV=2	0.727	1.091	1.45	1.261	1.237	1.587	1.314	1.344	1.183	1.17673	0.232077
Q9Z1Y4	Thyroid receptor-interacting protein 6 OS=Mus musculus OX=10090 GN=Trip6 PE=1 SV=1	0.974	1.297	1.046	1.358	1.252	1.116	1.316	1.394	1.487	1.12051	0.232176
P30999	Catenin delta-1 OS=Mus musculus OX=10090 GN=Ctnnd1 PE=1 SV=2	0.655	0.689	0.875	0.774	0.896	0.691	1.012	0.903	0.929	1.13622	0.232914
Q8BMD8	Calcium-binding mitochondrial carrier protein SCaMC-1 OS=Mus musculus OX=10090 GN=Slc25a24 PE=1 SV=1	1.189	0.977	0.893	1.073	1.067	1.117	1.1	1.053	1.23	1.08194	0.233754
Q8BFY6	Peflin OS=Mus musculus OX=10090 GN=Pef1 PE=1 SV=1	1.096	1.055	0.935	1.167	1.083	1.162	1.066	1.148	1.137	1.05721	0.233781
P10711	Transcription elongation factor A protein 1 OS=Mus musculus OX=10090 GN=Tcea1 PE=1 SV=2	0.752	0.947	0.785	0.936	1.007	0.997	1.008	0.937	0.911	1.08793	0.233985
Q91ZU6	Dystonin OS=Mus musculus OX=10090 GN=Dst PE=1 SV=2	0.929	1.133	1.006	1.09	1.001	1.18	1.064	1.255	0.979	1.085	0.234344
O08915	AH receptor-interacting protein OS=Mus musculus OX=10090 GN=Aip PE=1 SV=1	0.909	1.316	0.842	0.941	1.314	1.324	0.919	1.356	1.488	1.1948	0.234623
Q6PGC1	ATP-dependent RNA helicase DHX29 OS=Mus musculus OX=10090 GN=Dhx29 PE=1 SV=1	0.877	1.29	0.872	1.317	0.425	1.198	1.1	1.29	1.218	1.25654	0.235414
Q61335	B-cell receptor-associated protein 31 OS=Mus musculus OX=10090 GN=Bcap31 PE=1 SV=4	1.162	0.751	0.84	1.027	1.08	1.117	1.081	0.964	1.25	1.13477	0.235708
Q8K2T1	NmrA-like family domain-containing protein 1 OS=Mus musculus OX=10090 GN=Nmral1 PE=1 SV=1	1.004	1.133	0.99	1.158	1.093	1.018	1.094	1.025	0.882	0.93413	0.235933
P16110	Galectin-3 OS=Mus musculus OX=10090 GN=Lgals3 PE=1 SV=3	1.39	0.985	1.016	1.102	1.043	1.007	0.984	0.858	1.095	0.890535	0.23613
Q8BJU0	Small glutamine-rich tetratricopeptide repeat-containing protein alpha OS=Mus musculus OX=10090 GN=Sgta PE=1 SV=2	0.869	1.221	0.931	1.066	1.06	1.228	1.166	1.071	1.056	1.09797	0.2362
Q8CGI1	Protein FAM193A OS=Mus musculus OX=10090 GN=Fam193a PE=1 SV=2	0.869	0.762	4.191	0.907	2.12	0.673	1.162	0.965	0.354	0.445531	0.236326
Q9ERK4	Exportin-2 OS=Mus musculus OX=10090 GN=Cse1l PE=1 SV=1	0.795	1.125	0.871	1.021	1.06	1.192	1.09	1.053	0.976	1.10607	0.23671
Q8VCW8	Medium-chain acyl-CoA ligase ACSF2, mitochondrial OS=Mus musculus OX=10090 GN=Acsf2 PE=1 SV=1	0.714	1.068	0.908	0.927	1.111	1.065	1.197	0.98	1.005	1.12283	0.237753
A2AGT5	Cytoskeleton-associated protein 5 OS=Mus musculus OX=10090 GN=Ckap5 PE=1 SV=1	0.896	0.812	1.049	1.162	1.102	1.087	1.172	1.085	1.069	1.09864	0.237817
Q3UEB3	Poly(U)-binding-splicing factor PUF60 OS=Mus musculus OX=10090 GN=Puf60 PE=1 SV=2	0.95	1.115	0.805	1.115	1.049	1.015	1.103	1.284	1.06	1.10797	0.23884
Q61166	Microtubule-associated protein RP/EB family member 1 OS=Mus musculus OX=10090 GN=Mapre1 PE=1 SV=3	0.843	1.009	0.807	1.028	0.917	0.993	0.943	1.047	0.974	1.07434	0.23905
Q8BWZ3	N-alpha-acetyltransferase 25, NatB auxiliary subunit OS=Mus musculus OX=10090 GN=Naa25 PE=1 SV=1	0.933	1.091	1.23	1.311	1.197	1.14	1.334	1.277	1.283	1.09207	0.239087
Q00PI9	Heterogeneous nuclear ribonucleoprotein U-like protein 2 OS=Mus musculus OX=10090 GN=Hnrnpul2 PE=1 SV=2	1.003	0.947	1.016	0.775	1.036	1.209	1.145	0.857	1.054	1.11602	0.239319
Q00898	Alpha-1-antitrypsin 1-5 OS=Mus musculus OX=10090 GN=Serpina1e PE=1 SV=1	0.95	0.993	0.797	0.959	0.736	0.855	0.917	1.441	1.002	1.18799	0.239826
Q3TPE9	Ankyrin repeat and MYND domain-containing protein 2 OS=Mus musculus OX=10090 GN=Ankmy2 PE=1 SV=1	0.772	1.14	0.906	0.832	1.064	1.102	1.164	0.943	1.021	1.12166	0.240029
Q9D7V2	LysM and putative peptidoglycan-binding domain-containing protein 2 OS=Mus musculus OX=10090 GN=Lysmd2 PE=1 SV=2	1.22	1.1	0.969	1.192	1.249	1.275	1.387	1.202	1.114	1.08595	0.240411
O09167	60S ribosomal protein L21 OS=Mus musculus OX=10090 GN=Rpl21 PE=1 SV=3	0.977	0.881	1.005	0.766	0.753	1.309	1.235	0.724	0.923	1.19552	0.240584
O88833	Cytochrome P450 4A10 OS=Mus musculus OX=10090 GN=Cyp4a10 PE=2 SV=2	0.711	1.197	1.236	0.923	1.158	1.352	1.939	0.711	1.453	1.30502	0.241165
Q5F2E8	Serine/threonine-protein kinase TAO1 OS=Mus musculus OX=10090 GN=Taok1 PE=1 SV=1	0.698	1.364	0.661	1.392	1.111	1.234	1.145	1.598	1.224	1.24402	0.24124
Q810J8	Zinc finger FYVE domain-containing protein 1 OS=Mus musculus OX=10090 GN=Zfyve1 PE=1 SV=2	0.605	1.038	0.875	0.694	0.828	1	1.09	0.96	0.734	1.17079	0.241301
O35367	Keratocan OS=Mus musculus OX=10090 GN=Kera PE=2 SV=1	0.941	0.913	1.033	1.086	1.104	1.283	1.164	1.002	0.995	1.09415	0.24163
O35118	GDNF family receptor alpha-3 OS=Mus musculus OX=10090 GN=Gfra3 PE=2 SV=1	0.935	1.187	0.942	1.259	1.157	1.141	1.392	1.114	1.214	1.1088	0.241644
Q8BHN3	Neutral alpha-glucosidase AB OS=Mus musculus OX=10090 GN=Ganab PE=1 SV=1	0.956	1.087	0.925	1.076	1.036	0.991	1.047	1.116	1.163	1.06225	0.242067
P24270	Catalase OS=Mus musculus OX=10090 GN=Cat PE=1 SV=4	0.879	1.037	0.86	1.085	1.116	0.969	0.968	1.299	1.248	1.12618	0.242369
Q5SXY1	Cytospin-B OS=Mus musculus OX=10090 GN=Specc1 PE=1 SV=2	0.846	1.027	0.958	0.921	1.026	1.117	1.114	0.923	0.967	1.07812	0.242945
Q9ER72	Cysteine--tRNA ligase, cytoplasmic OS=Mus musculus OX=10090 GN=Cars PE=1 SV=2	0.642	1.003	0.901	0.957	1.182	1.1	1	1.132	1.039	1.13954	0.243124
Q04736	Tyrosine-protein kinase Yes OS=Mus musculus OX=10090 GN=Yes1 PE=1 SV=3	0.823	1.13	0.923	0.929	1.02	1.179	1.078	0.97	0.998	1.09456	0.243449
Q8BG60	Thioredoxin-interacting protein OS=Mus musculus OX=10090 GN=Txnip PE=1 SV=1	0.877	0.808	1.149	1.063	0.882	0.878	0.939	0.753	0.844	0.892969	0.243584
O08734	Bcl-2 homologous antagonist/killer OS=Mus musculus OX=10090 GN=Bak1 PE=1 SV=3	0.703	0.949	0.924	0.901	1.172	1.202	1.033	1.03	0.947	1.1325	0.243663
Q99LD9	Translation initiation factor eIF-2B subunit beta OS=Mus musculus OX=10090 GN=Eif2b2 PE=1 SV=1	0.742	1.051	0.798	1.073	1.146	0.938	1.065	1.24	1.151	1.14189	0.243905
Q99MQ4	Asporin OS=Mus musculus OX=10090 GN=Aspn PE=1 SV=1	1.984	0.594	2.126	0.611	0.904	1.006	0.835	0.495	0.636	0.597363	0.244322
Q8VDN2	Sodium/potassium-transporting ATPase subunit alpha-1 OS=Mus musculus OX=10090 GN=Atp1a1 PE=1 SV=1	1.052	1.113	0.875	1.113	0.967	1.054	1.014	1.143	1.22	1.08179	0.244511
Q9EPM5	Syncoilin OS=Mus musculus OX=10090 GN=Sync PE=1 SV=1	0.877	0.94	1.054	0.742	0.941	0.848	0.775	0.945	0.701	0.897288	0.244839
Q9D0L7	Armadillo repeat-containing protein 10 OS=Mus musculus OX=10090 GN=Armc10 PE=1 SV=1	1.107	0.897	0.992	0.98	1.148	1.011	1.179	1.037	1.221	1.08509	0.245285
P07607	Thymidylate synthase OS=Mus musculus OX=10090 GN=Tyms PE=1 SV=1	0.534	0.653	1.121	0.559	1.13	1.656	1.663	0.58	0.785	1.46485	0.245658
Q9JHK4	Geranylgeranyl transferase type-2 subunit alpha OS=Mus musculus OX=10090 GN=Rabggta PE=1 SV=1	2.107	3.713	2.765	2.633	2.784	1.883	2.023	3.07	2.333	0.831042	0.247198
P62849	40S ribosomal protein S24 OS=Mus musculus OX=10090 GN=Rps24 PE=1 SV=1	1.509	1.099	0.953	1.194	1.042	0.951	0.712	1.124	1.145	0.847852	0.247451
Q91YT0	NADH dehydrogenase [ubiquinone] flavoprotein 1, mitochondrial OS=Mus musculus OX=10090 GN=Ndufv1 PE=1 SV=1	1.216	0.832	0.849	1.094	1.132	1.112	1.148	1.094	1.201	1.11141	0.247917
Q8R050	Eukaryotic peptide chain release factor GTP-binding subunit ERF3A OS=Mus musculus OX=10090 GN=Gspt1 PE=1 SV=2	0.952	1.02	0.983	1.068	1.018	0.964	1.021	0.939	0.974	0.966574	0.248244
P70403	Protein CASP OS=Mus musculus OX=10090 GN=Cux1 PE=1 SV=2	0.832	0.827	0.808	0.852	0.849	0.831	1.025	1.041	0.755	1.09525	0.248472
Q9EST5	Acidic leucine-rich nuclear phosphoprotein 32 family member B OS=Mus musculus OX=10090 GN=Anp32b PE=1 SV=1	0.826	1.051	0.884	0.98	1.006	1.129	1.165	0.913	0.953	1.09543	0.25013
Q69Z99	Zinc finger protein 512 OS=Mus musculus OX=10090 GN=Znf512 PE=2 SV=2	0.992	1.313	1.044	1.042	1.296	1.266	1.281	1.141	1.281	1.09218	0.250144
P16330	2',3'-cyclic-nucleotide 3'-phosphodiesterase OS=Mus musculus OX=10090 GN=Cnp PE=1 SV=3	0.953	1.072	1.068	0.858	1.098	0.991	0.94	0.773	0.991	0.914785	0.250365
Q9Z0W3	Nuclear pore complex protein Nup160 OS=Mus musculus OX=10090 GN=Nup160 PE=1 SV=2	1.144	1.189	1.197	1.154	1.063	1.326	1.498	1.074	1.141	1.09601	0.251248
Q9ERI6	Retinol dehydrogenase 14 OS=Mus musculus OX=10090 GN=Rdh14 PE=1 SV=1	0.998	1.101	1.11	1.108	1.209	1.117	1.155	1.211	1.146	1.0471	0.25134
P02088	Hemoglobin subunit beta-1 OS=Mus musculus OX=10090 GN=Hbb-b1 PE=1 SV=2	0.677	0.946	1.248	0.563	0.867	0.982	0.818	1.666	1.029	1.30638	0.252949
B2RQC6	CAD protein OS=Mus musculus OX=10090 GN=Cad PE=1 SV=1	0.986	1.112	0.986	1.132	1.057	1.086	1.218	1.098	1.051	1.05561	0.253224
Q9R0Q6	Actin-related protein 2/3 complex subunit 1A OS=Mus musculus OX=10090 GN=Arpc1a PE=1 SV=1	1.234	1.041	0.751	1.243	1.181	0.869	0.916	0.95	1.072	0.873165	0.25378
Q8R151	NFX1-type zinc finger-containing protein 1 OS=Mus musculus OX=10090 GN=Znfx1 PE=1 SV=3	1.238	1.068	1.175	1.044	0.946	1.226	1.168	1.205	1.093	1.07202	0.254292
P47753	F-actin-capping protein subunit alpha-1 OS=Mus musculus OX=10090 GN=Capza1 PE=1 SV=4	1.016	0.803	1.507	0.916	1.281	0.709	1.282	0.556	0.879	0.775394	0.254343
P47931	Follistatin OS=Mus musculus OX=10090 GN=Fst PE=2 SV=1	1.303	0.952	0.748	1.469	1.03	0.92	0.846	0.873	1.022	0.831743	0.254471
Q99LD4	COP9 signalosome complex subunit 1 OS=Mus musculus OX=10090 GN=Gps1 PE=1 SV=1	0.985	1.096	1.007	1.034	1.037	1.077	1.089	1.177	0.985	1.04865	0.254691
O35382	Exocyst complex component 4 OS=Mus musculus OX=10090 GN=Exoc4 PE=1 SV=2	0.924	1.036	0.848	1.066	1.004	1.121	0.987	1.149	0.953	1.07882	0.254709
P70206	Plexin-A1 OS=Mus musculus OX=10090 GN=Plxna1 PE=1 SV=1	0.861	0.96	1.276	0.958	1.14	1.094	1.222	1.108	1.17	1.10539	0.254978
Q9D6L8	Peptidyl-prolyl cis-trans isomerase-like 3 OS=Mus musculus OX=10090 GN=Ppil3 PE=1 SV=1	1.033	1.199	1.114	1.234	1.325	1.28	1.287	1.175	1.288	1.06478	0.255543
P24638	Lysosomal acid phosphatase OS=Mus musculus OX=10090 GN=Acp2 PE=1 SV=2	1.042	1.197	1.03	1.143	1.07	1.1	1.164	1.109	1.24	1.05185	0.255555
Q6GU68	Immunoglobulin superfamily containing leucine-rich repeat protein OS=Mus musculus OX=10090 GN=Islr PE=1 SV=1	1.06	0.967	1.075	0.959	0.985	1.005	1.001	0.9	0.958	0.957194	0.255868
Q8BHS3	Pre-mRNA-splicing factor RBM22 OS=Mus musculus OX=10090 GN=Rbm22 PE=1 SV=1	0.923	1.076	0.971	0.727	0.85	0.948	1.081	0.984	0.976	1.0966	0.256367
Q9JLZ3	Methylglutaconyl-CoA hydratase, mitochondrial OS=Mus musculus OX=10090 GN=Auh PE=1 SV=1	0.938	0.83	1.08	1.202	1.571	1.225	1.513	1.294	1.239	1.17217	0.256834
P80316	T-complex protein 1 subunit epsilon OS=Mus musculus OX=10090 GN=Cct5 PE=1 SV=1	1.015	0.863	0.826	1.025	1.039	1.07	1.035	0.984	0.992	1.06989	0.257388
Q64437	All-trans-retinol dehydrogenase [NAD(+)] ADH7 OS=Mus musculus OX=10090 GN=Adh7 PE=2 SV=2	0.751	1.147	0.965	1.068	1.369	1.308	1.177	1.233	1.118	1.14057	0.257508
P28659	CUGBP Elav-like family member 1 OS=Mus musculus OX=10090 GN=Celf1 PE=1 SV=2	1.004	1.069	0.919	0.96	1.233	1.235	1.184	0.996	1.113	1.09161	0.257861
P58771-2	Isoform 2 of Tropomyosin alpha-1 chain OS=Mus musculus OX=10090 GN=Tpm1	0.925	0.834	0.802	0.9	1.021	0.958	0.973	0.911	0.965	1.06175	0.258344
Q8R3Q6	Coiled-coil domain-containing protein 58 OS=Mus musculus OX=10090 GN=Ccdc58 PE=1 SV=1	0.757	1.013	0.933	0.754	0.941	0.944	1.013	0.919	0.948	1.08686	0.258549
P24452	Macrophage-capping protein OS=Mus musculus OX=10090 GN=Capg PE=1 SV=2	1.07	1.21	0.776	1.202	0.946	0.861	0.816	0.965	1.021	0.879852	0.25875
Q9D1M0	Protein SEC13 homolog OS=Mus musculus OX=10090 GN=Sec13 PE=1 SV=3	1.064	1.048	0.938	0.97	1.17	0.839	0.695	0.927	1.189	0.879094	0.258764
P14069	Protein S100-A6 OS=Mus musculus OX=10090 GN=S100a6 PE=1 SV=3	1.099	1.252	0.784	1.088	0.93	0.921	0.8	0.937	0.987	0.884194	0.258923
Q60973	Histone-binding protein RBBP7 OS=Mus musculus OX=10090 GN=Rbbp7 PE=1 SV=1	0.886	1.065	1.082	0.861	1.034	1.115	1.232	1.048	0.926	1.09603	0.25923
Q8K3H0	DCC-interacting protein 13-alpha OS=Mus musculus OX=10090 GN=Appl1 PE=1 SV=1	0.992	1.094	1.041	1.02	1.053	1.106	1.064	1.067	1.036	1.02716	0.260245
Q64737	Trifunctional purine biosynthetic protein adenosine-3 OS=Mus musculus OX=10090 GN=Gart PE=1 SV=3	0.965	1.114	0.847	1.097	1.087	1.104	1.131	1.068	1.075	1.07094	0.261013
Q6NZB0	DnaJ homolog subfamily C member 8 OS=Mus musculus OX=10090 GN=Dnajc8 PE=1 SV=2	0.909	1.165	0.832	1.126	1.114	1.143	1.074	1.148	1.127	1.09114	0.261558
Q8BVG4	Dipeptidyl peptidase 9 OS=Mus musculus OX=10090 GN=Dpp9 PE=1 SV=2	0.957	1.61	0.942	1.262	0.927	1.429	1.223	1.34	1.325	1.16642	0.261574
Q9DBF1	Alpha-aminoadipic semialdehyde dehydrogenase OS=Mus musculus OX=10090 GN=Aldh7a1 PE=1 SV=4	0.817	1.078	0.857	0.991	1.111	1.021	1.02	1.113	1.066	1.08673	0.261767
P48771	Cytochrome c oxidase subunit 7A2, mitochondrial OS=Mus musculus OX=10090 GN=Cox7a2 PE=1 SV=2	1.122	0.579	0.714	1.042	0.987	1.045	1.011	0.933	1.18	1.17265	0.261816
Q9D281	Protein Noxp20 OS=Mus musculus OX=10090 GN=Fam114a1 PE=1 SV=1	0.982	1.029	0.827	1.005	1.045	1.002	1.077	1.031	1.027	1.05795	0.262134
Q8CJH3	Plexin-B1 OS=Mus musculus OX=10090 GN=Plxnb1 PE=1 SV=2	0.921	1.244	1.424	0.999	1.321	1.29	1.676	1.2	1.264	1.14867	0.262138
Q8BHE8	m-AAA protease-interacting protein 1, mitochondrial OS=Mus musculus OX=10090 GN=Maip1 PE=1 SV=1	1.072	1.202	0.969	1.087	1.146	1.144	1.113	1.133	1.236	1.05597	0.262892
Q80UM3	N-alpha-acetyltransferase 15, NatA auxiliary subunit OS=Mus musculus OX=10090 GN=Naa15 PE=1 SV=1	1.054	0.971	1.047	1.094	1.043	1.117	1.032	1.142	1.038	1.03883	0.262922
Q9CWX2	Complex I intermediate-associated protein 30, mitochondrial OS=Mus musculus OX=10090 GN=Ndufaf1 PE=1 SV=2	1.003	0.942	0.772	1.053	1.08	0.879	1.031	1.287	1.165	1.12423	0.263035
P97351	40S ribosomal protein S3a OS=Mus musculus OX=10090 GN=Rps3a PE=1 SV=3	0.994	0.976	0.942	0.923	0.919	0.996	1.016	0.906	1.029	1.03781	0.26361
Q9D2V7	Coronin-7 OS=Mus musculus OX=10090 GN=Coro7 PE=1 SV=2	0.961	1.14	1.243	1.1	1.1	1.236	1.275	1.159	1.077	1.0703	0.2637
Q60605	Myosin light polypeptide 6 OS=Mus musculus OX=10090 GN=Myl6 PE=1 SV=3	1.353	0.473	1.523	0.49	1.642	0.808	0.968	0.427	0.694	0.660691	0.263715
P46414	Cyclin-dependent kinase inhibitor 1B OS=Mus musculus OX=10090 GN=Cdkn1b PE=1 SV=2	0.908	1.086	0.66	0.896	0.952	0.941	1.016	0.921	1.177	1.12589	0.263983
Q9DB05	Alpha-soluble NSF attachment protein OS=Mus musculus OX=10090 GN=Napa PE=1 SV=1	0.856	0.847	0.799	0.987	1.176	1.073	0.936	1.034	1.092	1.10798	0.265324
O88492	Perilipin-4 OS=Mus musculus OX=10090 GN=Plin4 PE=1 SV=2	0.964	0.99	1.104	1.1	1.069	1.025	1.012	1.036	0.904	0.951071	0.265694
Q60716-2	Isoform IIa of Prolyl 4-hydroxylase subunit alpha-2 OS=Mus musculus OX=10090 GN=P4ha2	0.784	1.074	0.881	1.062	1.019	1.26	1.046	0.99	0.977	1.10814	0.266042
P28271	Cytoplasmic aconitate hydratase OS=Mus musculus OX=10090 GN=Aco1 PE=1 SV=3	0.91	1.034	0.841	1.005	1.016	0.971	1.059	1.051	0.987	1.05805	0.266506
P15327	Bisphosphoglycerate mutase OS=Mus musculus OX=10090 GN=Bpgm PE=1 SV=2	0.654	0.945	1.446	0.608	0.877	1.24	1.026	1.23	0.992	1.23841	0.266545
O35153	BET1-like protein OS=Mus musculus OX=10090 GN=Bet1l PE=3 SV=1	0.41	0.794	0.79	0.691	0.948	1.034	0.955	0.666	0.845	1.20424	0.266816
Q9DAW9	Calponin-3 OS=Mus musculus OX=10090 GN=Cnn3 PE=1 SV=1	0.658	1.015	0.784	0.949	1.216	0.96	0.956	1.481	1.047	1.20186	0.26696
Q3UJB9	Enhancer of mRNA-decapping protein 4 OS=Mus musculus OX=10090 GN=Edc4 PE=1 SV=2	0.856	1.259	0.828	1.205	1.02	1.276	1.112	1.268	1.024	1.13197	0.267778
Q60737	Casein kinase II subunit alpha OS=Mus musculus OX=10090 GN=Csnk2a1 PE=1 SV=2	0.79	1.033	0.854	1.322	0.769	1.245	1.03	1.127	1.018	1.15877	0.2678
Q8K0C8	Cytochrome c oxidase assembly protein COX19 OS=Mus musculus OX=10090 GN=Cox19 PE=1 SV=1	0.914	1.106	1.143	1.17	0.942	1.011	1.187	1.228	1.145	1.08318	0.268195
Q9JKL4	NADH dehydrogenase [ubiquinone] 1 alpha subcomplex assembly factor 3 OS=Mus musculus OX=10090 GN=Ndufaf3 PE=1 SV=1	1.079	1.025	0.91	1.068	0.984	1.023	1.04	1.06	1.12	1.04693	0.268429
Q9D8X1	Copper homeostasis protein cutC homolog OS=Mus musculus OX=10090 GN=Cutc PE=1 SV=1	0.851	1.066	1.688	1.252	1.066	1.135	0.94	0.936	0.931	0.831926	0.26866
Q6Q477	Plasma membrane calcium-transporting ATPase 4 OS=Mus musculus OX=10090 GN=Atp2b4 PE=1 SV=1	1.02	0.994	0.962	1.066	1.096	1.046	1.049	1.05	1.114	1.03615	0.268838
Q9ERG0	LIM domain and actin-binding protein 1 OS=Mus musculus OX=10090 GN=Lima1 PE=1 SV=3	0.913	0.829	1.181	0.969	1.256	1.023	1.389	1.217	1.056	1.13758	0.268877
P28654	Decorin OS=Mus musculus OX=10090 GN=Dcn PE=1 SV=1	1.98	0.413	2.263	0.466	0.974	0.9	0.86	0.372	0.598	0.559793	0.270327
Q9D1H9	Microfibril-associated glycoprotein 4 OS=Mus musculus OX=10090 GN=Mfap4 PE=1 SV=1	1.091	1.224	0.931	1.208	1.313	1.169	1.125	1.581	1.299	1.12147	0.270551
Q99J93	Interferon-induced transmembrane protein 2 OS=Mus musculus OX=10090 GN=Ifitm2 PE=1 SV=1	1.079	0.959	0.989	0.937	0.896	0.844	0.985	0.833	0.983	0.9375	0.270668
P62889	60S ribosomal protein L30 OS=Mus musculus OX=10090 GN=Rpl30 PE=1 SV=2	1.091	1.051	1.089	0.96	0.966	1.376	1.274	0.934	1.01	1.11354	0.270937
Q3V3R4	Integrin alpha-1 OS=Mus musculus OX=10090 GN=Itga1 PE=1 SV=2	1.012	1.024	0.876	1.029	1.009	0.973	0.957	1.151	1.155	1.0697	0.271573
P97742	Carnitine O-palmitoyltransferase 1, liver isoform OS=Mus musculus OX=10090 GN=Cpt1a PE=1 SV=4	1.145	1.29	1.044	1.117	1.143	1.333	1.36	1.082	1.169	1.07684	0.27158
Q9DBC0	Protein adenylyltransferase SelO, mitochondrial OS=Mus musculus OX=10090 GN=Selenoo PE=1 SV=4	1.018	1.234	1.009	0.991	1.006	0.885	1.442	1.147	1.286	1.13161	0.271949
Q8BVU5	ADP-ribose pyrophosphatase, mitochondrial OS=Mus musculus OX=10090 GN=Nudt9 PE=1 SV=1	1.129	1.429	0.904	1.102	1.064	0.972	0.893	1.091	1.05	0.889748	0.271994
Q9WTX5	S-phase kinase-associated protein 1 OS=Mus musculus OX=10090 GN=Skp1 PE=1 SV=3	0.69	0.933	0.895	0.931	1.109	1.009	1.083	1.036	0.91	1.10739	0.272639
Q99M71	Mammalian ependymin-related protein 1 OS=Mus musculus OX=10090 GN=Epdr1 PE=1 SV=1	0.827	1.041	0.945	1.064	0.879	1.042	1.102	0.924	1.027	1.07627	0.273075
P83870	PHD finger-like domain-containing protein 5A OS=Mus musculus OX=10090 GN=Phf5a PE=1 SV=1	1.136	0.914	0.768	0.904	1.102	0.958	1.135	1.025	1.158	1.108	0.273581
O89051	Integral membrane protein 2B OS=Mus musculus OX=10090 GN=Itm2b PE=1 SV=1	1.063	1.047	0.871	0.913	1.111	0.91	1.109	1.274	1.109	1.0994	0.27382
P11881-7	Isoform 7 of Inositol 1,4,5-trisphosphate receptor type 1 OS=Mus musculus OX=10090 GN=Itpr1	1.113	0.814	0.953	0.965	1	1.063	0.984	1.092	1.014	1.07147	0.274283
O54962	Barrier-to-autointegration factor OS=Mus musculus OX=10090 GN=Banf1 PE=1 SV=1	1.34	1.418	0.831	1.135	0.955	0.748	0.817	1.087	1.161	0.839276	0.274392
Q8K4I3	Rho guanine nucleotide exchange factor 6 OS=Mus musculus OX=10090 GN=Arhgef6 PE=1 SV=1	0.789	1.144	1.011	1.03	1.136	1.209	1.258	1.069	0.985	1.10592	0.274541
P61255	60S ribosomal protein L26 OS=Mus musculus OX=10090 GN=Rpl26 PE=1 SV=1	1.181	1.153	1.428	1.159	0.986	1.071	1.125	0.967	1.147	0.912053	0.274783
P68372	Tubulin beta-4B chain OS=Mus musculus OX=10090 GN=Tubb4b PE=1 SV=1	1.315	1.37	0.695	1.766	0.93	0.777	0.471	1.196	1.183	0.746173	0.2751
Q99L20	Glutathione S-transferase theta-3 OS=Mus musculus OX=10090 GN=Gstt3 PE=1 SV=1	0.832	0.929	1.084	1.209	1.009	1.145	1.025	1.109	1.136	1.09002	0.275215
Q99KK1	Receptor expression-enhancing protein 3 OS=Mus musculus OX=10090 GN=Reep3 PE=1 SV=1	0.484	0.864	0.959	0.986	0.873	1.24	0.732	1.198	0.871	1.21249	0.275471
Q9DBG3	AP-2 complex subunit beta OS=Mus musculus OX=10090 GN=Ap2b1 PE=1 SV=1	0.975	1.219	0.965	1.121	1.161	1.162	1.071	1.258	1.177	1.07241	0.27568
Q8JZN5	Complex I assembly factor ACAD9, mitochondrial OS=Mus musculus OX=10090 GN=Acad9 PE=1 SV=2	0.933	1.068	1.002	0.988	1.175	1.113	0.978	1.162	1.168	1.06973	0.275747
Q9DBG5	Perilipin-3 OS=Mus musculus OX=10090 GN=Plin3 PE=1 SV=1	0.846	1.067	1.004	1.087	0.993	0.935	0.898	0.917	1.002	0.938563	0.275842
Q9EQU5	Protein SET OS=Mus musculus OX=10090 GN=Set PE=1 SV=1	0.857	1.096	0.808	1.01	0.99	1.004	1.085	1.037	0.98	1.07803	0.275943
Q61526	Receptor tyrosine-protein kinase erbB-3 OS=Mus musculus OX=10090 GN=Erbb3 PE=1 SV=2	0.779	1.129	0.773	1.434	1.994	1.158	1.203	1.564	6.844	2.20351	0.276299
Q5PSV9	Mediator of DNA damage checkpoint protein 1 OS=Mus musculus OX=10090 GN=Mdc1 PE=1 SV=1	2.151	1.412	2.107	1.595	1.609	1.576	1.502	1.592	1.625	0.88672	0.276475
Q8VDC1	FYVE and coiled-coil domain-containing protein 1 OS=Mus musculus OX=10090 GN=Fyco1 PE=1 SV=1	0.914	1.167	0.94	1.066	1.014	1.129	1.137	1.122	0.981	1.07062	0.276605
O35129	Prohibitin-2 OS=Mus musculus OX=10090 GN=Phb2 PE=1 SV=1	1.13	0.783	0.994	0.928	0.984	1.159	1.166	0.905	1.021	1.10267	0.276706
Q8BSS9	Liprin-alpha-2 OS=Mus musculus OX=10090 GN=Ppfia2 PE=1 SV=2	0.805	1.049	0.918	1.007	0.848	1.071	1.209	1.146	0.758	1.13032	0.276717
Q99LH1	Nucleolar GTP-binding protein 2 OS=Mus musculus OX=10090 GN=Gnl2 PE=1 SV=2	0.72	1.305	1.019	0.962	1.133	1.332	1.086	1.105	1.155	1.13787	0.277019
Q61595	Kinectin OS=Mus musculus OX=10090 GN=Ktn1 PE=1 SV=1	0.909	0.893	1.168	0.908	0.959	1.154	1.266	0.954	0.929	1.112	0.277059
Q8BPN8	DmX-like protein 2 OS=Mus musculus OX=10090 GN=Dmxl2 PE=1 SV=3	0.794	0.935	0.851	1.094	1.018	0.936	0.998	1.135	1.022	1.08989	0.277375
P56393	Cytochrome c oxidase subunit 7B, mitochondrial OS=Mus musculus OX=10090 GN=Cox7b PE=3 SV=1	1.003	0.731	0.701	0.901	1.024	0.915	1.019	0.867	1.109	1.12099	0.27833
P21956	Lactadherin OS=Mus musculus OX=10090 GN=Mfge8 PE=1 SV=3	1.138	0.932	0.852	1.013	1.057	1.062	1.013	1.096	1.099	1.06921	0.278346
P62137	Serine/threonine-protein phosphatase PP1-alpha catalytic subunit OS=Mus musculus OX=10090 GN=Ppp1ca PE=1 SV=1	0.937	1.124	0.858	1.002	1.007	1.116	1.085	1.002	1.002	1.06661	0.27908
Q61233	Plastin-2 OS=Mus musculus OX=10090 GN=Lcp1 PE=1 SV=4	0.663	1.302	0.834	0.976	1.161	1.02	1.241	1.305	1.051	1.16922	0.280174
Q9D958	Signal peptidase complex subunit 1 OS=Mus musculus OX=10090 GN=Spcs1 PE=2 SV=3	1.257	1.081	1.012	1.319	1.231	1.147	1.284	1.238	1.454	1.08538	0.28081
Q3TDN2	FAS-associated factor 2 OS=Mus musculus OX=10090 GN=Faf2 PE=1 SV=2	0.9	1.131	0.911	1.037	1.07	1.069	1.083	1.086	1.044	1.06011	0.280831
P42932	T-complex protein 1 subunit theta OS=Mus musculus OX=10090 GN=Cct8 PE=1 SV=3	1.032	1.038	0.957	1.092	1.061	1.028	1.107	1.053	1.097	1.03403	0.28102
O88487	Cytoplasmic dynein 1 intermediate chain 2 OS=Mus musculus OX=10090 GN=Dync1i2 PE=1 SV=1	0.936	0.86	0.898	0.855	0.857	1.066	0.97	0.909	0.813	1.06616	0.281703
P49138	MAP kinase-activated protein kinase 2 OS=Mus musculus OX=10090 GN=Mapkapk2 PE=1 SV=2	1.158	1.109	0.88	1.333	1.168	1.057	0.992	1.018	1.06	0.913376	0.281866
Q9DC69	NADH dehydrogenase [ubiquinone] 1 alpha subcomplex subunit 9, mitochondrial OS=Mus musculus OX=10090 GN=Ndufa9 PE=1 SV=2	1.376	0.68	0.836	1.071	1.181	1.285	1.441	0.941	1.227	1.18925	0.282564
O88696	ATP-dependent Clp protease proteolytic subunit, mitochondrial OS=Mus musculus OX=10090 GN=Clpp PE=1 SV=1	1.032	1.131	1.341	1.083	0.924	1.086	1.049	0.975	0.897	0.908864	0.282711
Q2KN98	Cytospin-A OS=Mus musculus OX=10090 GN=Specc1l PE=1 SV=1	1.107	0.912	0.854	0.811	0.974	1.09	1.043	0.986	0.919	1.08362	0.28315
Q9R099	Transducin beta-like protein 2 OS=Mus musculus OX=10090 GN=Tbl2 PE=1 SV=2	1.155	1.153	0.918	1.287	1.033	1.103	1.285	1.177	1.238	1.08254	0.283408
P38647	Stress-70 protein, mitochondrial OS=Mus musculus OX=10090 GN=Hspa9 PE=1 SV=3	1.035	1.127	0.879	1.096	1.009	0.99	1.081	1.146	1.185	1.06928	0.284308
Q9JHP7	Protein O-glucosyltransferase 2 OS=Mus musculus OX=10090 GN=Poglut2 PE=1 SV=1	0.825	0.87	1.048	1.063	1.091	0.998	1.157	0.987	1.11	1.08536	0.28465
P60766	Cell division control protein 42 homolog OS=Mus musculus OX=10090 GN=Cdc42 PE=1 SV=2	1.011	1.083	0.912	1.106	1.058	1.176	1.065	1.068	1.044	1.05247	0.285117
Q05D44	Eukaryotic translation initiation factor 5B OS=Mus musculus OX=10090 GN=Eif5b PE=1 SV=2	0.865	1.072	0.855	1.049	0.983	1.012	1.06	1.043	0.99	1.06369	0.285154
Q6P2B1	Transportin-3 OS=Mus musculus OX=10090 GN=Tnpo3 PE=1 SV=1	1.012	1.275	0.91	1.173	1.166	1.171	1.215	1.277	1.129	1.08201	0.285477
Q80SW1	S-adenosylhomocysteine hydrolase-like protein 1 OS=Mus musculus OX=10090 GN=Ahcyl1 PE=1 SV=1	1.005	1.1	0.991	1.038	1.141	1.076	1.124	1.102	1.075	1.0372	0.285877
Q64339	Ubiquitin-like protein ISG15 OS=Mus musculus OX=10090 GN=Isg15 PE=1 SV=4	0.876	0.919	1.201	0.921	0.913	1.06	1.188	0.993	0.987	1.0942	0.285927
Q9EPE9	Manganese-transporting ATPase 13A1 OS=Mus musculus OX=10090 GN=Atp13a1 PE=1 SV=2	0.8	0.789	0.967	0.842	1.054	0.905	0.833	1.05	1.201	1.12	0.286133
Q8VE97	Serine/arginine-rich splicing factor 4 OS=Mus musculus OX=10090 GN=Srsf4 PE=2 SV=1	0.637	0.874	0.909	0.6	0.861	0.925	0.953	0.749	0.865	1.12471	0.286185
Q8VBX6	Multiple PDZ domain protein OS=Mus musculus OX=10090 GN=Mpdz PE=1 SV=2	1.08	0.807	1.025	0.918	0.92	1.154	1.274	0.915	0.903	1.11737	0.286337
Q93092	Transaldolase OS=Mus musculus OX=10090 GN=Taldo1 PE=1 SV=2	0.851	1.135	0.838	0.998	1.142	1.099	1.005	1.177	1.064	1.09413	0.286517
P29533	Vascular cell adhesion protein 1 OS=Mus musculus OX=10090 GN=Vcam1 PE=1 SV=1	1.818	1.383	1.738	2.056	2.086	2.034	2.225	1.599	2.346	1.12928	0.287058
Q8K215	LYR motif-containing protein 4 OS=Mus musculus OX=10090 GN=Lyrm4 PE=1 SV=1	0.912	1.029	2.257	0.952	0.916	0.893	0.906	0.743	0.934	0.716288	0.287793
Q8VI36	Paxillin OS=Mus musculus OX=10090 GN=Pxn PE=1 SV=1	1.143	1.286	0.967	1.048	1.381	1.595	1.477	1.191	1.044	1.13884	0.287801
Q9D1R9	60S ribosomal protein L34 OS=Mus musculus OX=10090 GN=Rpl34 PE=1 SV=2	1.109	1.188	1.122	0.976	0.76	0.865	0.908	0.917	1.017	0.898885	0.288002
Q8R0H9	ADP-ribosylation factor-binding protein GGA1 OS=Mus musculus OX=10090 GN=Gga1 PE=1 SV=1	0.751	0.872	0.798	1.12	0.992	1.851	1.014	0.763	1.019	1.28144	0.288077
Q9QYJ3	DnaJ homolog subfamily B member 1 OS=Mus musculus OX=10090 GN=Dnajb1 PE=1 SV=3	0.863	0.876	0.958	1.021	1.064	1.104	1.148	0.894	0.989	1.08088	0.288189
Q62261	Spectrin beta chain, non-erythrocytic 1 OS=Mus musculus OX=10090 GN=Sptbn1 PE=1 SV=2	0.901	1.088	1.023	0.989	0.852	1.076	1.002	1.061	0.982	1.06146	0.28839
Q9D8E6	60S ribosomal protein L4 OS=Mus musculus OX=10090 GN=Rpl4 PE=1 SV=3	0.94	0.948	0.933	0.779	0.745	1.231	1.142	0.737	0.881	1.14816	0.288719
Q8C8R3-2	Isoform 2 of Ankyrin-2 OS=Mus musculus OX=10090 GN=Ank2	1.015	0.971	0.881	1.184	0.879	1.034	1.024	1.13	1.063	1.07784	0.288897
P63323	40S ribosomal protein S12 OS=Mus musculus OX=10090 GN=Rps12 PE=1 SV=2	0.995	0.901	1.349	1.032	0.925	0.913	0.968	0.889	0.965	0.897491	0.289417
P23492	Purine nucleoside phosphorylase OS=Mus musculus OX=10090 GN=Pnp PE=1 SV=2	0.691	0.891	1.109	0.917	0.968	1.092	1.106	0.916	0.948	1.10959	0.290466
P06801	NADP-dependent malic enzyme OS=Mus musculus OX=10090 GN=Me1 PE=1 SV=2	0.824	1.079	0.753	1.097	1.023	0.97	0.981	1.425	1.015	1.14924	0.290683
Q02819	Nucleobindin-1 OS=Mus musculus OX=10090 GN=Nucb1 PE=1 SV=2	0.803	1.033	0.81	1.013	0.916	0.884	1.012	1.005	1.048	1.07896	0.291414
Q61739	Integrin alpha-6 OS=Mus musculus OX=10090 GN=Itga6 PE=1 SV=3	0.942	1.099	0.792	1.167	1.007	0.897	0.982	1.373	1.351	1.14914	0.291565
P27546	Microtubule-associated protein 4 OS=Mus musculus OX=10090 GN=Map4 PE=1 SV=3	0.863	0.917	0.871	1.081	0.949	1.046	1.031	1.003	0.905	1.06414	0.291794
Q91W34	RUS1 family protein C16orf58 homolog OS=Mus musculus OX=10090 PE=1 SV=1	1.132	1.033	1.135	1.206	1.23	0.932	1.056	1.214	1.094	0.936192	0.292089
Q8BGT6	MICAL-like protein 1 OS=Mus musculus OX=10090 GN=Micall1 PE=1 SV=3	0.95	1.155	2.061	0.931	1.032	0.947	1.139	0.838	0.847	0.76909	0.292437
Q61510	E3 ubiquitin/ISG15 ligase TRIM25 OS=Mus musculus OX=10090 GN=Trim25 PE=1 SV=2	0.975	1.201	0.767	1.038	1.034	1.233	0.975	1.095	1.128	1.10444	0.29249
Q60932	Voltage-dependent anion-selective channel protein 1 OS=Mus musculus OX=10090 GN=Vdac1 PE=1 SV=3	0.911	0.685	0.723	1.093	1.136	0.974	0.962	1.165	1.048	1.14034	0.293173
Q62422	Osteoclast-stimulating factor 1 OS=Mus musculus OX=10090 GN=Ostf1 PE=1 SV=2	0.938	1.042	0.682	0.986	0.849	0.986	0.951	1.065	0.939	1.09545	0.293248
P61358	60S ribosomal protein L27 OS=Mus musculus OX=10090 GN=Rpl27 PE=1 SV=2	1.123	1.347	0.983	0.984	0.633	0.769	0.745	0.748	1.102	0.829389	0.293472
Q9D7I5	Phospholysine phosphohistidine inorganic pyrophosphate phosphatase OS=Mus musculus OX=10090 GN=Lhpp PE=1 SV=1	0.943	1.148	0.889	1.281	1.132	0.868	0.855	1.118	1.026	0.896301	0.294519
Q3UMT1	Protein phosphatase 1 regulatory subunit 12C OS=Mus musculus OX=10090 GN=Ppp1r12c PE=1 SV=1	1.064	0.987	0.858	1.122	0.937	0.87	0.867	1.006	0.957	0.930958	0.294622
Q811D0	Disks large homolog 1 OS=Mus musculus OX=10090 GN=Dlg1 PE=1 SV=1	1.174	1.091	1.126	1.099	0.918	1.043	1.069	0.944	1.023	0.942816	0.29464
Q9D6K5	Synaptojanin-2-binding protein OS=Mus musculus OX=10090 GN=Synj2bp PE=1 SV=1	1.824	2.036	1.224	1.981	1.076	0.907	0.851	1.435	1.9	0.781999	0.29483
Q9CQ22	Ragulator complex protein LAMTOR1 OS=Mus musculus OX=10090 GN=Lamtor1 PE=1 SV=1	0.937	0.613	0.578	0.644	1.098	1.108	0.943	0.731	0.926	1.19767	0.294955
P23249	Putative helicase MOV-10 OS=Mus musculus OX=10090 GN=Mov10 PE=1 SV=2	0.896	1.064	1.406	0.917	0.872	0.996	1.028	0.721	0.785	0.855965	0.295049
Q8BHL3	TBC1 domain family member 10B OS=Mus musculus OX=10090 GN=Tbc1d10b PE=1 SV=2	0.689	0.956	0.961	0.918	0.925	1.002	1.048	0.846	0.976	1.08788	0.295146
Q8VE70	Programmed cell death protein 10 OS=Mus musculus OX=10090 GN=Pdcd10 PE=1 SV=1	1.164	1.09	0.955	1.127	1.117	1.016	0.972	1.028	1.123	0.94879	0.295239
Q6PIE5	Sodium/potassium-transporting ATPase subunit alpha-2 OS=Mus musculus OX=10090 GN=Atp1a2 PE=1 SV=1	1.11	1.185	0.952	0.966	0.993	0.867	0.933	0.905	1.13	0.920813	0.295243
Q9CQL1	Protein mago nashi homolog 2 OS=Mus musculus OX=10090 GN=Magohb PE=2 SV=1	0.868	0.832	0.979	0.754	1.13	1.086	1.086	0.808	1.11	1.12043	0.29556
Q9ESE1	Lipopolysaccharide-responsive and beige-like anchor protein OS=Mus musculus OX=10090 GN=Lrba PE=1 SV=1	0.87	1.041	0.863	1.11	1.263	1.065	1.332	1.176	1.02	1.11546	0.295874
Q91WD5	NADH dehydrogenase [ubiquinone] iron-sulfur protein 2, mitochondrial OS=Mus musculus OX=10090 GN=Ndufs2 PE=1 SV=1	1.059	0.892	0.953	1.126	1.055	1.028	1.003	1.147	1.155	1.06514	0.295896
P70297	Signal transducing adapter molecule 1 OS=Mus musculus OX=10090 GN=Stam PE=1 SV=3	0.79	0.923	0.882	1.185	1.042	1.209	1.138	0.903	1.045	1.11339	0.296222
Q9QXG4	Acetyl-coenzyme A synthetase, cytoplasmic OS=Mus musculus OX=10090 GN=Acss2 PE=1 SV=2	1.217	1.406	1.122	1.438	1.369	1.43	1.555	1.524	1.186	1.0865	0.296263
Q60875	Rho guanine nucleotide exchange factor 2 OS=Mus musculus OX=10090 GN=Arhgef2 PE=1 SV=4	0.873	1.069	1.69	1.071	1.507	1.487	1.268	1.736	1.355	1.17673	0.297254
P62774	Myotrophin OS=Mus musculus OX=10090 GN=Mtpn PE=1 SV=2	0.746	0.928	0.797	1.006	1.067	1.077	1.06	1.224	0.765	1.13501	0.297397
Q921T2	Torsin-1A-interacting protein 1 OS=Mus musculus OX=10090 GN=Tor1aip1 PE=1 SV=3	1.072	1.284	2.376	1.186	1.168	1.145	1.156	1.002	1.123	0.780765	0.297753
Q9Z1X4	Interleukin enhancer-binding factor 3 OS=Mus musculus OX=10090 GN=Ilf3 PE=1 SV=2	1.175	1.223	1.118	1.133	1.141	1.206	1.27	1.079	1.286	1.04512	0.297852
Q3UW53	Protein Niban 1 OS=Mus musculus OX=10090 GN=Niban1 PE=1 SV=2	1.002	0.994	0.837	1.154	1.06	1.026	1.077	1.127	1.083	1.06821	0.29902
Q9DAU1	Protein canopy homolog 3 OS=Mus musculus OX=10090 GN=Cnpy3 PE=1 SV=1	0.57	0.736	0.92	0.83	0.924	0.887	0.82	0.927	0.898	1.1093	0.299371
Q60865	Caprin-1 OS=Mus musculus OX=10090 GN=Caprin1 PE=1 SV=2	1.022	1.172	0.697	1.082	0.938	0.784	0.861	0.828	1.004	0.885003	0.299453
Q9QZE5	Coatomer subunit gamma-1 OS=Mus musculus OX=10090 GN=Copg1 PE=1 SV=1	0.969	1.106	0.926	1.104	1.018	1.065	1.155	1.034	1.055	1.05139	0.299488
Q9Z2Q6	Septin-5 OS=Mus musculus OX=10090 GN=Septin5 PE=1 SV=2	0.831	1.059	0.835	0.97	1.02	1.091	0.961	1.112	0.914	1.08112	0.299574
Q9CQ65	S-methyl-5'-thioadenosine phosphorylase OS=Mus musculus OX=10090 GN=Mtap PE=1 SV=1	0.807	1.091	0.758	1.088	1.003	0.997	1.041	1.129	1.007	1.09912	0.299766
Q8BK67	Protein RCC2 OS=Mus musculus OX=10090 GN=Rcc2 PE=1 SV=1	0.745	1.056	1.069	1.013	1.001	1.092	1.084	1.023	1.019	1.07955	0.299851
Q9Z2G6	Protein sel-1 homolog 1 OS=Mus musculus OX=10090 GN=Sel1l PE=1 SV=2	1.077	1.101	0.906	1.133	1.242	1.135	1.226	1.078	1.244	1.07231	0.299913
Q61187	Tumor susceptibility gene 101 protein OS=Mus musculus OX=10090 GN=Tsg101 PE=1 SV=2	1.077	1.11	0.919	1.073	1.185	1.222	1.093	1.125	1.1	1.05798	0.301176
P09602	Non-histone chromosomal protein HMG-17 OS=Mus musculus OX=10090 GN=Hmgn2 PE=1 SV=2	0.94	1.056	0.997	0.885	0.982	0.888	1.036	0.878	0.876	0.945988	0.302089
P50446	Keratin, type II cytoskeletal 6A OS=Mus musculus OX=10090 GN=Krt6a PE=1 SV=3	0.633	1.09	0.918	1.235	0.969	2.165	0.812	0.991	1.193	1.33153	0.302098
Q8BUL6	Pleckstrin homology domain-containing family A member 1 OS=Mus musculus OX=10090 GN=Plekha1 PE=1 SV=1	1.11	1.07	1.026	1.072	1.029	1.03	1.272	1.137	1.04	1.05497	0.302411
P67778	Prohibitin OS=Mus musculus OX=10090 GN=Phb PE=1 SV=1	1.084	0.761	0.908	0.899	0.976	1.09	1.092	0.863	0.997	1.09172	0.302782
Q8K370	Acyl-CoA dehydrogenase family member 10 OS=Mus musculus OX=10090 GN=Acad10 PE=1 SV=1	0.979	1.054	1.079	0.912	1.049	0.978	1.329	0.986	1.121	1.08762	0.302795
P56387	Dynein light chain Tctex-type 3 OS=Mus musculus OX=10090 GN=Dynlt3 PE=1 SV=1	1.155	1.053	1.04	1.243	1.319	1.261	1.138	1.295	1.257	1.06519	0.302799
Q99LC5	Electron transfer flavoprotein subunit alpha, mitochondrial OS=Mus musculus OX=10090 GN=Etfa PE=1 SV=2	1.012	1.131	0.82	1.086	1.048	1.086	1.059	1.133	1.077	1.06803	0.302902
Q64735	Complement component receptor 1-like protein OS=Mus musculus OX=10090 GN=Cr1l PE=1 SV=1	1.131	1.058	0.904	1.013	1.05	1.049	1.012	1.122	1.179	1.05751	0.30294
P01901	H-2 class I histocompatibility antigen, K-B alpha chain OS=Mus musculus OX=10090 GN=H2-K1 PE=1 SV=1	0.871	1.03	1.159	1.054	1.055	1.001	1.286	1.116	1.066	1.08072	0.303029
P09103	Protein disulfide-isomerase OS=Mus musculus OX=10090 GN=P4hb PE=1 SV=2	0.927	1.134	0.788	1.054	0.913	0.971	1.054	1.046	1.102	1.08311	0.303213
Q60996	Serine/threonine-protein phosphatase 2A 56 kDa regulatory subunit gamma isoform OS=Mus musculus OX=10090 GN=Ppp2r5c PE=1 SV=2	0.689	1.085	0.92	1.099	0.81	0.903	0.854	0.723	0.775	0.883934	0.303524
O35375	Neuropilin-2 OS=Mus musculus OX=10090 GN=Nrp2 PE=1 SV=2	0.86	1.161	0.924	1.157	1.048	1.083	1.243	1.027	1.121	1.08592	0.30368
Q9CX00	IST1 homolog OS=Mus musculus OX=10090 GN=Ist1 PE=1 SV=1	0.83	0.814	0.932	1.103	1.31	1.14	1.199	1.058	1.08	1.12172	0.304464
Q9CQE6	Histone chaperone ASF1A OS=Mus musculus OX=10090 GN=Asf1a PE=1 SV=1	0.991	1.298	1.036	1.234	0.859	1.019	1.313	1.198	1.283	1.11042	0.305528
Q91YE6	Importin-9 OS=Mus musculus OX=10090 GN=Ipo9 PE=1 SV=3	0.931	1.375	0.961	1.066	1.168	1.177	1.195	1.324	1.137	1.09821	0.305957
Q8K4Z3	NAD(P)H-hydrate epimerase OS=Mus musculus OX=10090 GN=Naxe PE=1 SV=1	0.88	1.124	0.967	1.06	1.19	1.13	1.032	1.135	1.181	1.07211	0.306769
O55103	Periaxin OS=Mus musculus OX=10090 GN=Prx PE=1 SV=1	0.741	0.822	1.67	0.669	0.59	2.218	1.467	0.658	0.911	1.46204	0.306899
P97823	Acyl-protein thioesterase 1 OS=Mus musculus OX=10090 GN=Lypla1 PE=1 SV=1	0.893	1.131	0.938	1.141	1.039	1.143	1.074	1.169	1.012	1.06914	0.307245
Q3ULD5	Methylcrotonoyl-CoA carboxylase beta chain, mitochondrial OS=Mus musculus OX=10090 GN=Mccc2 PE=1 SV=1	0.907	1.056	1.046	0.932	0.965	1.078	1.11	0.938	1.009	1.05356	0.307931
Q9CQ69	Cytochrome b-c1 complex subunit 8 OS=Mus musculus OX=10090 GN=Uqcrq PE=1 SV=3	0.895	0.867	0.682	1.132	0.882	0.969	0.801	1.119	1.147	1.13167	0.309293
Q9ES00	Ubiquitin conjugation factor E4 B OS=Mus musculus OX=10090 GN=Ube4b PE=1 SV=3	1.059	1.086	0.498	0.733	0.776	1.027	0.844	1.028	0.993	1.17172	0.309496
Q8BWF0	Succinate-semialdehyde dehydrogenase, mitochondrial OS=Mus musculus OX=10090 GN=Aldh5a1 PE=1 SV=1	0.897	1.011	0.887	0.961	0.956	0.978	1.037	0.882	1.065	1.05104	0.309701
Q8CGK3	Lon protease homolog, mitochondrial OS=Mus musculus OX=10090 GN=Lonp1 PE=1 SV=2	1.067	1.072	0.985	1.014	1.003	1.021	1.076	1.018	1.135	1.03336	0.309824
Q91VD9	NADH-ubiquinone oxidoreductase 75 kDa subunit, mitochondrial OS=Mus musculus OX=10090 GN=Ndufs1 PE=1 SV=2	1.121	0.665	0.842	0.972	1.131	1.117	1.154	0.921	1.072	1.12661	0.310372
Q9D819	Inorganic pyrophosphatase OS=Mus musculus OX=10090 GN=Ppa1 PE=1 SV=1	0.799	0.918	1.037	1.053	1.192	1.255	1.137	1.084	0.938	1.10372	0.310556
Q8C460	ERI1 exoribonuclease 3 OS=Mus musculus OX=10090 GN=Eri3 PE=1 SV=1	1.03	1.085	0.813	1.133	1.232	1.291	1.164	1.021	1.164	1.09579	0.310692
Q8BUE4	Apoptosis-inducing factor 2 OS=Mus musculus OX=10090 GN=Aifm2 PE=1 SV=1	0.951	1.171	1.267	1.153	1.007	1	1.067	0.967	1.098	0.930798	0.310965
Q9DBP5	UMP-CMP kinase OS=Mus musculus OX=10090 GN=Cmpk1 PE=1 SV=1	1.114	1.394	0.595	1.448	0.963	0.751	0.69	1.034	1.08	0.805903	0.31097
Q9Z188	Dual specificity tyrosine-phosphorylation-regulated kinase 1B OS=Mus musculus OX=10090 GN=Dyrk1b PE=1 SV=3	1.095	1.075	1.106	1.036	1.111	1.203	1.273	0.965	1.159	1.0603	0.311652
Q9R112	Sulfide:quinone oxidoreductase, mitochondrial OS=Mus musculus OX=10090 GN=Sqor PE=1 SV=3	0.998	1.093	1.057	1.135	1.092	1.064	1.082	1.184	1.122	1.03535	0.312328
P07309	Transthyretin OS=Mus musculus OX=10090 GN=Ttr PE=1 SV=1	0.787	0.988	1.051	0.966	1.069	1.015	0.933	1.184	1.076	1.08208	0.31267
Q5FWI3	Cell surface hyaluronidase OS=Mus musculus OX=10090 GN=Cemip2 PE=1 SV=1	0.98	1.046	0.92	1.189	1.114	1.067	1.066	1.071	1.359	1.08664	0.312747
Q8BWW9	Serine/threonine-protein kinase N2 OS=Mus musculus OX=10090 GN=Pkn2 PE=1 SV=3	0.81	1.06	1.186	1.282	0.99	0.958	0.94	0.993	0.968	0.905358	0.312994
Q91V64	Isochorismatase domain-containing protein 1 OS=Mus musculus OX=10090 GN=Isoc1 PE=1 SV=1	0.968	1.18	0.754	1.228	1.03	0.868	0.761	0.915	1.093	0.881056	0.313961
Q3UN02	Lysocardiolipin acyltransferase 1 OS=Mus musculus OX=10090 GN=Lclat1 PE=1 SV=2	1.068	1.117	0.979	1.014	1.114	1.002	1.096	1.111	1.29	1.06269	0.314304
P63044	Vesicle-associated membrane protein 2 OS=Mus musculus OX=10090 GN=Vamp2 PE=1 SV=2	1.728	1.746	1.082	1.8	1.062	0.998	0.931	1.187	1.737	0.817774	0.314552
Q62419	Endophilin-A2 OS=Mus musculus OX=10090 GN=Sh3gl1 PE=1 SV=1	0.829	0.968	0.897	0.963	0.962	1.061	1.035	0.904	0.903	1.05624	0.315201
Q8BFR5	Elongation factor Tu, mitochondrial OS=Mus musculus OX=10090 GN=Tufm PE=1 SV=1	1.173	1.01	0.971	1.092	0.938	0.958	0.98	0.914	1.057	0.942564	0.315239
Q8R0S2	IQ motif and SEC7 domain-containing protein 1 OS=Mus musculus OX=10090 GN=Iqsec1 PE=1 SV=2	0.781	1.056	1.081	0.826	0.831	1.025	1.139	0.942	0.918	1.09945	0.315579
P22907	Porphobilinogen deaminase OS=Mus musculus OX=10090 GN=Hmbs PE=1 SV=2	0.676	1.003	1.048	1.06	1	1.451	1.164	0.894	0.923	1.1573	0.316051
Q91YD9	Neural Wiskott-Aldrich syndrome protein OS=Mus musculus OX=10090 GN=Wasl PE=1 SV=1	0.661	0.974	1.569	0.866	0.813	0.822	0.706	0.77	0.835	0.802017	0.316526
Q9ERF3	WD repeat-containing protein 61 OS=Mus musculus OX=10090 GN=Wdr61 PE=1 SV=1	0.766	0.798	0.72	0.927	1.124	1.102	0.966	1.117	0.758	1.13697	0.317319
P24547	Inosine-5'-monophosphate dehydrogenase 2 OS=Mus musculus OX=10090 GN=Impdh2 PE=1 SV=2	1.048	1.268	0.853	1.141	1.129	0.991	1.213	1.328	1.251	1.09924	0.317477
P14873	Microtubule-associated protein 1B OS=Mus musculus OX=10090 GN=Map1b PE=1 SV=2	0.893	1.105	0.912	1.033	0.904	1.015	1.093	1.117	0.919	1.0687	0.318309
Q9JJA2	Conserved oligomeric Golgi complex subunit 8 OS=Mus musculus OX=10090 GN=Cog8 PE=1 SV=3	1.156	1.244	0.836	1.075	0.907	1.111	1.165	1.105	1.169	1.08998	0.318703
Q80SU7	Interferon-induced very large GTPase 1 OS=Mus musculus OX=10090 GN=Gvin1 PE=1 SV=1	1.352	0.738	1.302	1.52	1.12	1.296	1.547	1.271	1.402	1.14307	0.319059
Q8K003	Translation machinery-associated protein 7 OS=Mus musculus OX=10090 GN=Tma7 PE=3 SV=1	0.704	1.019	0.984	1.012	0.91	1.244	1.124	0.79	1.008	1.12497	0.319199
Q91Z38	Tetratricopeptide repeat protein 1 OS=Mus musculus OX=10090 GN=Ttc1 PE=1 SV=1	1.021	0.908	1.07	0.959	1.243	1.091	0.934	0.788	0.981	0.911844	0.31921
Q9Z2B9	Ribosomal protein S6 kinase alpha-4 OS=Mus musculus OX=10090 GN=Rps6ka4 PE=1 SV=2	0.48	0.692	1.004	0.84	1.161	1.017	1.319	0.648	1.144	1.23534	0.319597
Q9CRC8	Leucine-rich repeat-containing protein 40 OS=Mus musculus OX=10090 GN=Lrrc40 PE=1 SV=2	0.959	0.847	0.797	0.966	0.751	0.981	0.925	1.243	0.746	1.12703	0.320281
Q9D051	Pyruvate dehydrogenase E1 component subunit beta, mitochondrial OS=Mus musculus OX=10090 GN=Pdhb PE=1 SV=1	1.267	1.098	1.157	1.026	1.182	1.055	1.129	0.995	1.163	0.947208	0.320346
P13020	Gelsolin OS=Mus musculus OX=10090 GN=Gsn PE=1 SV=3	1.397	0.864	0.901	0.927	1.142	0.904	0.955	0.842	0.984	0.880568	0.320393
P97370	Sodium/potassium-transporting ATPase subunit beta-3 OS=Mus musculus OX=10090 GN=Atp1b3 PE=1 SV=1	1.067	1.08	0.827	1.064	1.039	1.002	0.999	1.174	1.189	1.07445	0.321487
B7ZMP1	Xaa-Pro aminopeptidase 3 OS=Mus musculus OX=10090 GN=Xpnpep3 PE=1 SV=1	0.971	1.229	1.285	1.159	1.434	0.741	1.034	1.374	1.103	0.874465	0.321664
Q8VEM8	Phosphate carrier protein, mitochondrial OS=Mus musculus OX=10090 GN=Slc25a3 PE=1 SV=1	1.155	1.047	0.913	1.098	1.105	1.103	1.078	1.093	1.21	1.05397	0.321721
P83882	60S ribosomal protein L36a OS=Mus musculus OX=10090 GN=Rpl36a PE=3 SV=2	0.963	0.974	1.658	1.103	1.077	0.826	0.913	0.923	1.246	0.845887	0.321739
Q9CY58	Plasminogen activator inhibitor 1 RNA-binding protein OS=Mus musculus OX=10090 GN=Serbp1 PE=1 SV=2	0.832	0.897	0.886	1.01	0.909	0.961	1.082	0.9	0.898	1.05894	0.321801
Q9ERU9	E3 SUMO-protein ligase RanBP2 OS=Mus musculus OX=10090 GN=Ranbp2 PE=1 SV=2	0.922	1.093	0.883	0.949	0.903	1.063	1.024	1.047	0.896	1.06053	0.321893
P63158	High mobility group protein B1 OS=Mus musculus OX=10090 GN=Hmgb1 PE=1 SV=2	1.168	1.015	0.798	1.125	0.886	0.999	0.873	0.77	0.963	0.902694	0.321901
Q9CQG1-2	Isoform 2 of Putative glutathione-specific gamma-glutamylcyclotransferase 2 OS=Mus musculus OX=10090 GN=Chac2	0.602	0.383	5.595	0.473	0.324	0.19	0.336	0.152	0.242	0.15589	0.32228
Q9R0P9	Ubiquitin carboxyl-terminal hydrolase isozyme L1 OS=Mus musculus OX=10090 GN=Uchl1 PE=1 SV=1	0.946	1.211	0.777	0.986	0.962	1.006	1.043	1.263	1.001	1.10431	0.322725
A2ARA8	Integrin alpha-8 OS=Mus musculus OX=10090 GN=Itga8 PE=1 SV=1	1.035	0.933	0.858	1.012	1.108	0.997	1.087	0.972	1.167	1.06728	0.322894
Q8R326	Paraspeckle component 1 OS=Mus musculus OX=10090 GN=Pspc1 PE=1 SV=1	1.285	1.475	1.525	1.098	1.505	1.028	1.269	1.22	1.472	0.905379	0.323157
Q8BJY1	26S proteasome non-ATPase regulatory subunit 5 OS=Mus musculus OX=10090 GN=Psmd5 PE=1 SV=4	0.896	1.074	0.889	0.977	1.07	1.018	1.072	0.999	1.038	1.05152	0.323189
Q08091	Calponin-1 OS=Mus musculus OX=10090 GN=Cnn1 PE=1 SV=1	0.922	0.897	0.845	1.279	0.969	0.812	0.775	0.913	1.01	0.893221	0.323219
Q91YJ3	Thymocyte nuclear protein 1 OS=Mus musculus OX=10090 GN=Thyn1 PE=1 SV=1	0.964	1.05	0.928	0.949	1.045	0.997	1.143	0.932	1.091	1.05424	0.323249
Q60770	Syntaxin-binding protein 3 OS=Mus musculus OX=10090 GN=Stxbp3 PE=1 SV=1	1.353	1.332	0.926	1.381	1.138	0.889	1.206	1.241	1.055	0.895392	0.323416
Q9WTN0	Geranylgeranyl pyrophosphate synthase OS=Mus musculus OX=10090 GN=Ggps1 PE=1 SV=1	0.887	1.226	1.008	1.151	1.389	1.368	1.246	1.098	1.285	1.10338	0.323435
Q9QYB1	Chloride intracellular channel protein 4 OS=Mus musculus OX=10090 GN=Clic4 PE=1 SV=3	1.105	1.064	0.96	1.139	1.035	0.93	1.029	1.067	1.032	0.956534	0.323547
P28481	Collagen alpha-1(II) chain OS=Mus musculus OX=10090 GN=Col2a1 PE=1 SV=2	0.467	0.413	5.878	0.525	0.44	0.106	0.321	0.286	0.252	0.156189	0.324237
Q8CIZ8	von Willebrand factor OS=Mus musculus OX=10090 GN=Vwf PE=1 SV=2	0.724	0.785	1.321	0.872	1.036	1.302	1.095	1.071	0.915	1.15634	0.325344
Q3TZZ7	Extended synaptotagmin-2 OS=Mus musculus OX=10090 GN=Esyt2 PE=1 SV=1	0.903	1.065	0.854	0.982	0.996	1.003	0.909	1.094	1.068	1.06094	0.325726
Q6P1B1	Xaa-Pro aminopeptidase 1 OS=Mus musculus OX=10090 GN=Xpnpep1 PE=1 SV=1	0.901	1.038	0.954	1.063	1.074	1.069	1.06	1.015	1.047	1.0415	0.325915
Q8JZV7	N-acetylglucosamine-6-phosphate deacetylase OS=Mus musculus OX=10090 GN=Amdhd2 PE=1 SV=1	0.975	0.888	0.899	1.059	1.088	0.89	1.024	1.174	1.15	1.07914	0.326079
P28798	Progranulin OS=Mus musculus OX=10090 GN=Grn PE=1 SV=2	0.873	0.899	1.39	0.908	0.84	0.844	0.935	0.758	0.881	0.870163	0.326752
Q6NXM2	RCC1 and BTB domain-containing protein 1 OS=Mus musculus OX=10090 GN=Rcbtb1 PE=1 SV=1	1.282	1.077	0.957	1.144	1.184	1.403	1.194	1.225	1.061	1.08146	0.326951
Q9DC70	NADH dehydrogenase [ubiquinone] iron-sulfur protein 7, mitochondrial OS=Mus musculus OX=10090 GN=Ndufs7 PE=1 SV=1	1.164	0.75	0.769	1.096	1.006	1.051	1.087	1.002	1.099	1.10737	0.327851
P47757-4	Isoform 3 of F-actin-capping protein subunit beta OS=Mus musculus OX=10090 GN=Capzb	1.178	1.159	0.838	1.076	1.019	0.916	0.928	1.052	1.005	0.925285	0.328056
Q8BH69	Selenide, water dikinase 1 OS=Mus musculus OX=10090 GN=Sephs1 PE=1 SV=1	1.061	0.977	1.081	1.146	0.976	1.154	1.126	1.045	1.052	1.04393	0.328274
Q64433	10 kDa heat shock protein, mitochondrial OS=Mus musculus OX=10090 GN=Hspe1 PE=1 SV=2	0.965	1.038	0.838	1.018	0.931	0.92	1.02	1.022	1.078	1.05428	0.328577
A2AN08	E3 ubiquitin-protein ligase UBR4 OS=Mus musculus OX=10090 GN=Ubr4 PE=1 SV=1	0.816	0.96	1.005	0.988	0.85	0.97	1.007	1.055	0.887	1.06057	0.328752
P42225	Signal transducer and activator of transcription 1 OS=Mus musculus OX=10090 GN=Stat1 PE=1 SV=1	1.043	1.119	1.046	1.331	1.127	1.318	1.088	1.271	1.169	1.0691	0.33002
P10630	Eukaryotic initiation factor 4A-II OS=Mus musculus OX=10090 GN=Eif4a2 PE=1 SV=2	0.73	0.929	0.987	1.14	1.237	1.154	1.037	1.261	1.029	1.11512	0.33012
Q9CQ48	NudC domain-containing protein 2 OS=Mus musculus OX=10090 GN=Nudcd2 PE=1 SV=1	0.867	1.029	3.036	0.971	0.825	0.928	0.87	0.681	0.881	0.624257	0.330285
P61924	Coatomer subunit zeta-1 OS=Mus musculus OX=10090 GN=Copz1 PE=1 SV=1	0.902	1.181	1.033	1.05	1.099	0.938	1.197	1.224	1.178	1.07716	0.330985
Q8K310	Matrin-3 OS=Mus musculus OX=10090 GN=Matr3 PE=1 SV=1	0.928	0.924	1.038	0.746	0.954	1.184	1.077	0.779	1.019	1.10539	0.331089
Q3ULJ0	Glycerol-3-phosphate dehydrogenase 1-like protein OS=Mus musculus OX=10090 GN=Gpd1l PE=1 SV=2	1.397	1.294	0.826	1.378	1.04	0.998	1.001	1.043	1.164	0.885847	0.331247
Q8CJ19	[F-actin]-monooxygenase MICAL3 OS=Mus musculus OX=10090 GN=Mical3 PE=1 SV=2	1.001	1.167	0.747	1.06	1.048	0.847	0.758	0.947	1.059	0.898616	0.331315
P54869	Hydroxymethylglutaryl-CoA synthase, mitochondrial OS=Mus musculus OX=10090 GN=Hmgcs2 PE=1 SV=2	2.005	1.806	0.674	1.646	0.686	0.623	0.572	0.803	1.765	0.690003	0.331846
Q91WG2	Rab GTPase-binding effector protein 2 OS=Mus musculus OX=10090 GN=Rabep2 PE=1 SV=3	0.737	1.08	0.92	1.022	1.15	1.223	1.19	0.949	0.989	1.10791	0.332369
Q9QXT0	Protein canopy homolog 2 OS=Mus musculus OX=10090 GN=Cnpy2 PE=1 SV=1	0.831	1.283	0.953	0.924	0.962	1.107	1.129	1.013	1.087	1.09429	0.332525
P29351	Tyrosine-protein phosphatase non-receptor type 6 OS=Mus musculus OX=10090 GN=Ptpn6 PE=1 SV=2	0.791	0.959	0.647	0.775	0.807	0.839	0.755	1.06	0.862	1.10455	0.332531
Q9JLQ2	ARF GTPase-activating protein GIT2 OS=Mus musculus OX=10090 GN=Git2 PE=1 SV=2	0.814	1.076	1.109	1.118	0.909	1.093	1.216	1	1.046	1.08312	0.332569
Q67FY2	B-cell CLL/lymphoma 9-like protein OS=Mus musculus OX=10090 GN=Bcl9l PE=1 SV=1	0.772	1.094	0.938	0.895	0.835	1.019	1.25	0.962	0.815	1.11546	0.332675
Q91W90	Thioredoxin domain-containing protein 5 OS=Mus musculus OX=10090 GN=Txndc5 PE=1 SV=2	0.978	1.124	0.698	1.044	0.94	1.147	0.955	1.024	1.071	1.09662	0.332729
Q8R138	Transmembrane protein 119 OS=Mus musculus OX=10090 GN=Tmem119 PE=1 SV=1	1.097	1.422	1.034	1.288	1.615	1.266	1.399	1.337	1.872	1.13731	0.332758
Q03717	Potassium voltage-gated channel subfamily B member 1 OS=Mus musculus OX=10090 GN=Kcnb1 PE=1 SV=2	1.343	1.145	0.856	1.094	0.824	0.91	0.941	1.068	0.791	0.881319	0.332918
Q6ZWU9	40S ribosomal protein S27 OS=Mus musculus OX=10090 GN=Rps27 PE=1 SV=3	0.9	1.029	1.178	1.294	1.323	1.457	1.112	1.134	1.365	1.10674	0.334083
O08553	Dihydropyrimidinase-related protein 2 OS=Mus musculus OX=10090 GN=Dpysl2 PE=1 SV=2	0.892	1.136	0.864	1.064	1.005	1.022	1.008	1.203	1.029	1.07388	0.334773
P07759	Serine protease inhibitor A3K OS=Mus musculus OX=10090 GN=Serpina3k PE=1 SV=2	0.829	1.11	0.819	0.949	0.762	1.161	0.676	1.73	0.888	1.24608	0.334783
P60605	Ubiquitin-conjugating enzyme E2 G2 OS=Mus musculus OX=10090 GN=Ube2g2 PE=1 SV=1	0.986	0.932	1.135	1.023	0.904	1.049	1.154	1.002	1.008	1.05748	0.334898
Q923D2	Flavin reductase (NADPH) OS=Mus musculus OX=10090 GN=Blvrb PE=1 SV=3	1.007	1.075	0.9	0.95	0.969	1.015	0.978	0.998	1.097	1.04264	0.334994
P22892	AP-1 complex subunit gamma-1 OS=Mus musculus OX=10090 GN=Ap1g1 PE=1 SV=3	1.03	1.101	0.835	1.08	0.98	1.103	1.083	1.059	1.01	1.05825	0.335245
P55258	Ras-related protein Rab-8A OS=Mus musculus OX=10090 GN=Rab8a PE=1 SV=2	0.847	1.185	1.225	1.031	1.298	1.251	1.36	1.128	1.153	1.0947	0.335479
P30677	Guanine nucleotide-binding protein subunit alpha-14 OS=Mus musculus OX=10090 GN=Gna14 PE=1 SV=2	0.926	0.887	0.939	0.748	0.963	0.914	1.063	0.83	1.027	1.07383	0.335834
Q61035	Histidine--tRNA ligase, cytoplasmic OS=Mus musculus OX=10090 GN=Hars PE=1 SV=2	1.048	1.025	0.886	1.016	1.202	0.923	1.079	0.883	0.975	0.932007	0.336137
Q91VM9	Inorganic pyrophosphatase 2, mitochondrial OS=Mus musculus OX=10090 GN=Ppa2 PE=1 SV=1	1.263	1.362	0.558	1.11	0.782	0.719	0.537	0.914	1.069	0.797783	0.336211
Q7TSI3	Serine/threonine-protein phosphatase 6 regulatory subunit 1 OS=Mus musculus OX=10090 GN=Ppp6r1 PE=1 SV=1	0.983	1.185	0.984	1.29	1.202	1.134	1.219	1.37	1.143	1.07769	0.336737
O88447	Kinesin light chain 1 OS=Mus musculus OX=10090 GN=Klc1 PE=1 SV=3	0.953	1.016	0.994	1.093	0.953	0.967	1.014	0.96	0.93	0.966011	0.33685
Q9CQM9	Glutaredoxin-3 OS=Mus musculus OX=10090 GN=Glrx3 PE=1 SV=1	0.849	1.131	0.979	1.129	1.191	1.088	1.158	1.208	1.081	1.07383	0.336875
Q9JK38	Glucosamine 6-phosphate N-acetyltransferase OS=Mus musculus OX=10090 GN=Gnpnat1 PE=1 SV=1	0.644	0.725	0.777	0.71	0.932	0.946	1.171	0.848	0.57	1.16651	0.337078
Q9CQT1	Methylthioribose-1-phosphate isomerase OS=Mus musculus OX=10090 GN=Mri1 PE=1 SV=1	1.158	1.181	0.904	1.133	0.951	0.939	1.112	0.888	1.003	0.925005	0.337317
P10637	Microtubule-associated protein tau OS=Mus musculus OX=10090 GN=Mapt PE=1 SV=3	0.874	1.27	1.085	0.991	1.109	1.165	1.142	1.091	1.18	1.07384	0.337398
Q8K1B9	Polypeptide N-acetylgalactosaminyltransferase 18 OS=Mus musculus OX=10090 GN=Galnt18 PE=2 SV=1	0.99	1.088	0.886	0.91	0.795	1.02	1.145	0.956	0.91	1.07919	0.337531
P42208	Septin-2 OS=Mus musculus OX=10090 GN=Septin2 PE=1 SV=2	1.054	1.008	0.76	1.084	0.951	0.861	0.841	0.885	1.001	0.92341	0.337768
Q9DCT1	1,5-anhydro-D-fructose reductase OS=Mus musculus OX=10090 GN=Akr1e2 PE=1 SV=1	1.113	0.966	0.725	1.128	1.171	0.843	0.917	0.842	1.058	0.896531	0.337983
P01831	Thy-1 membrane glycoprotein OS=Mus musculus OX=10090 GN=Thy1 PE=1 SV=1	0.913	0.806	1.13	0.986	1.223	1.265	1.363	0.971	0.957	1.12594	0.338009
Q3UGS4	Mapk-regulated corepressor-interacting protein 1 OS=Mus musculus OX=10090 GN=Mcrip1 PE=1 SV=1	1.081	1.19	0.669	1.136	0.922	0.673	0.736	1.077	0.957	0.861094	0.338041
Q6Y5D8	Rho GTPase-activating protein 10 OS=Mus musculus OX=10090 GN=Arhgap10 PE=1 SV=2	0.955	1.093	0.902	0.96	0.913	0.996	1.024	0.966	1.042	1.04396	0.338451
Q8BJF9	Charged multivesicular body protein 2b OS=Mus musculus OX=10090 GN=Chmp2b PE=1 SV=1	1.121	0.898	0.931	1.035	1	0.975	0.963	0.881	0.969	0.94985	0.338564
Q9D0A3	Arpin OS=Mus musculus OX=10090 GN=Arpin PE=1 SV=1	1.026	1.133	0.874	1.008	1.105	1.209	1.099	1.18	0.935	1.07438	0.33864
Q8VHK9	ATP-dependent DNA/RNA helicase DHX36 OS=Mus musculus OX=10090 GN=Dhx36 PE=1 SV=2	0.828	0.961	0.931	1.209	1.184	1.14	1.2	1.152	0.984	1.09427	0.338774
Q8CFI7	DNA-directed RNA polymerase II subunit RPB2 OS=Mus musculus OX=10090 GN=Polr2b PE=1 SV=2	1.255	1.037	1.13	1.312	1.068	1.071	1.093	0.925	1.222	0.928775	0.33925
Q9DCG2	CD302 antigen OS=Mus musculus OX=10090 GN=Cd302 PE=1 SV=2	1.012	0.991	0.676	1.062	1.016	0.768	0.732	0.681	1.132	0.870559	0.339258
P62962	Profilin-1 OS=Mus musculus OX=10090 GN=Pfn1 PE=1 SV=2	0.806	0.974	0.797	0.976	1.121	1.089	0.991	1.065	0.911	1.08472	0.339411
Q99JX4	Eukaryotic translation initiation factor 3 subunit M OS=Mus musculus OX=10090 GN=Eif3m PE=1 SV=1	1.069	0.99	0.663	1.181	0.911	1.029	1.022	1.092	1.123	1.10771	0.339761
Q78IS1	Transmembrane emp24 domain-containing protein 3 OS=Mus musculus OX=10090 GN=Tmed3 PE=1 SV=1	0.974	0.898	0.706	1.133	1.07	0.875	0.958	1.242	1.234	1.12659	0.339887
Q9Z321	DNA topoisomerase 3-beta-1 OS=Mus musculus OX=10090 GN=Top3b PE=1 SV=1	0.882	1.019	0.855	0.997	0.946	0.845	0.977	1.132	1.075	1.07177	0.339967
Q62470	Integrin alpha-3 OS=Mus musculus OX=10090 GN=Itga3 PE=1 SV=1	1.045	1.254	0.959	1.309	1.183	0.985	0.903	1.039	1.263	0.91087	0.340104
Q99M73	Keratin, type II cuticular Hb4 OS=Mus musculus OX=10090 GN=Krt84 PE=2 SV=2	0.731	0.788	0.621	0.709	0.907	0.767	0.597	0.839	1.807	1.33453	0.340338
Q70IV5	Synemin OS=Mus musculus OX=10090 GN=Synm PE=1 SV=2	0.928	1.075	0.898	1.164	1.03	1.098	1.066	1.127	1.024	1.05864	0.340344
Q9DBB8	Trans-1,2-dihydrobenzene-1,2-diol dehydrogenase OS=Mus musculus OX=10090 GN=Dhdh PE=1 SV=1	0.802	1.136	0.972	1.095	1.157	1.195	1.015	1.086	1.173	1.08219	0.341366
Q63829	COMM domain-containing protein 3 OS=Mus musculus OX=10090 GN=Commd3 PE=1 SV=1	1.115	1.304	1.047	1.394	1.418	1.476	1.257	1.355	1.317	1.07618	0.341673
Q91VF2	Histamine N-methyltransferase OS=Mus musculus OX=10090 GN=Hnmt PE=1 SV=1	1.04	1.169	1.095	1.082	0.865	0.994	0.937	1.031	0.994	0.941725	0.341892
O70433	Four and a half LIM domains protein 2 OS=Mus musculus OX=10090 GN=Fhl2 PE=1 SV=1	0.874	1.205	0.895	1.05	0.889	1.057	1.09	1.13	0.973	1.08131	0.342
Q62108	Disks large homolog 4 OS=Mus musculus OX=10090 GN=Dlg4 PE=1 SV=1	0.693	0.969	1.152	0.962	1.191	1.446	1.503	0.942	0.824	1.18658	0.342042
P11031	Activated RNA polymerase II transcriptional coactivator p15 OS=Mus musculus OX=10090 GN=Sub1 PE=1 SV=3	0.888	0.915	0.849	0.882	0.995	1.167	1.071	0.799	0.903	1.08744	0.342173
Q9DBG7	Signal recognition particle receptor subunit alpha OS=Mus musculus OX=10090 GN=Srpra PE=1 SV=1	0.996	1.031	1.036	1.11	1.005	1.019	1.378	0.92	1.199	1.09019	0.34222
P24668	Cation-dependent mannose-6-phosphate receptor OS=Mus musculus OX=10090 GN=M6pr PE=1 SV=1	0.924	0.966	0.947	1.047	1.092	0.919	1.01	1.2	1.116	1.06637	0.342309
Q60870	Receptor expression-enhancing protein 5 OS=Mus musculus OX=10090 GN=Reep5 PE=1 SV=1	0.909	1.082	0.922	1.036	1.094	1.012	1.074	1.013	1.152	1.05369	0.342465
Q9JI75	Ribosyldihydronicotinamide dehydrogenase [quinone] OS=Mus musculus OX=10090 GN=Nqo2 PE=1 SV=3	0.689	0.952	0.777	0.915	1.055	0.999	1.002	0.976	0.857	1.09218	0.342557
P41105	60S ribosomal protein L28 OS=Mus musculus OX=10090 GN=Rpl28 PE=1 SV=2	1.03	1.097	1.185	0.922	0.68	0.867	0.908	0.886	0.867	0.897436	0.342811
Q8VEK0	Cell cycle control protein 50A OS=Mus musculus OX=10090 GN=Tmem30a PE=1 SV=1	1.087	1.025	0.816	1.057	0.89	1.006	0.873	1.169	1.225	1.09564	0.343376
F6ZDS4	Nucleoprotein TPR OS=Mus musculus OX=10090 GN=Tpr PE=1 SV=1	1.167	1.031	0.951	0.937	0.955	1.177	1.154	0.979	0.994	1.06725	0.343631
Q6PDN3	Myosin light chain kinase, smooth muscle OS=Mus musculus OX=10090 GN=Mylk PE=1 SV=3	1.164	1.27	0.773	1.108	1.003	0.903	0.885	1.071	0.978	0.90189	0.343727
Q9D2M8	Ubiquitin-conjugating enzyme E2 variant 2 OS=Mus musculus OX=10090 GN=Ube2v2 PE=1 SV=4	0.991	1.157	1.172	1.061	0.851	1.005	1	0.913	0.986	0.932722	0.344268
Q3UMR5	Calcium uniporter protein, mitochondrial OS=Mus musculus OX=10090 GN=Mcu PE=1 SV=2	1.304	0.75	1.048	1.106	1.084	1.288	1.572	0.887	1.14	1.15434	0.344663
O88543	COP9 signalosome complex subunit 3 OS=Mus musculus OX=10090 GN=Cops3 PE=1 SV=3	1.005	1.06	1.218	1.124	1.075	1.17	1.243	1.066	1.119	1.04843	0.34483
Q8K2H2	Deubiquitinase OTUD6B OS=Mus musculus OX=10090 GN=Otud6b PE=1 SV=1	0.325	0.357	1.955	0.644	0.498	1.383	0.24	0.963	2.822	1.78883	0.345753
Q6P4T2	U5 small nuclear ribonucleoprotein 200 kDa helicase OS=Mus musculus OX=10090 GN=Snrnp200 PE=1 SV=1	1.105	1.059	0.97	1.075	1.104	1.128	1.184	1.002	1.113	1.04155	0.345823
Q9WUK6	Zinc finger and BTB domain-containing protein 18 OS=Mus musculus OX=10090 GN=Zbtb18 PE=1 SV=1	1.466	1.307	1.456	1.236	1.36	1.706	1.52	1.114	1.627	1.09286	0.347243
P19783	Cytochrome c oxidase subunit 4 isoform 1, mitochondrial OS=Mus musculus OX=10090 GN=Cox4i1 PE=1 SV=2	1.143	0.592	0.758	0.987	1.049	1.086	1.079	0.865	1.094	1.13822	0.347541
Q922B2	Aspartate--tRNA ligase, cytoplasmic OS=Mus musculus OX=10090 GN=Dars PE=1 SV=2	1.098	1.08	1.019	1.151	1.095	1.027	1.051	1.034	1.12	0.971891	0.347584
Q7TQD2	Tubulin polymerization-promoting protein OS=Mus musculus OX=10090 GN=Tppp PE=1 SV=1	0.907	1.023	0.832	1.119	1.149	1.304	1.049	1.061	0.982	1.09245	0.348429
Q9DCM0	Persulfide dioxygenase ETHE1, mitochondrial OS=Mus musculus OX=10090 GN=Ethe1 PE=1 SV=2	0.889	0.993	1.059	0.946	1.012	1.019	1.063	1.085	0.931	1.04562	0.34846
P50247	Adenosylhomocysteinase OS=Mus musculus OX=10090 GN=Ahcy PE=1 SV=3	0.956	1.213	0.892	1.123	1.173	1.12	1.122	1.229	1.116	1.07033	0.348711
P40142	Transketolase OS=Mus musculus OX=10090 GN=Tkt PE=1 SV=1	0.928	1.091	0.773	1.012	0.961	1.008	1.03	1.01	1.005	1.06322	0.348743
Q8BHA3	D-aminoacyl-tRNA deacylase 2 OS=Mus musculus OX=10090 GN=Dtd2 PE=1 SV=1	1.055	1.14	0.841	1.158	1.088	0.98	1.211	1.203	1.152	1.07582	0.349732
Q9Z2Z6	Mitochondrial carnitine/acylcarnitine carrier protein OS=Mus musculus OX=10090 GN=Slc25a20 PE=1 SV=1	1.016	0.873	1.062	1.02	1.191	1.037	1.037	1.118	1.211	1.0662	0.349903
Q6ZWM4	U6 snRNA-associated Sm-like protein LSm8 OS=Mus musculus OX=10090 GN=Lsm8 PE=1 SV=3	1.108	1.123	0.73	1.037	1.029	0.828	0.942	0.87	1.024	0.91108	0.349947
Q99L47	Hsc70-interacting protein OS=Mus musculus OX=10090 GN=St13 PE=1 SV=1	0.878	1.052	0.917	1.054	1.056	1.081	1.032	1.054	0.988	1.04776	0.350112
P61027	Ras-related protein Rab-10 OS=Mus musculus OX=10090 GN=Rab10 PE=1 SV=1	0.814	0.945	0.818	0.995	1.044	1.054	0.923	1.013	0.94	1.06423	0.350215
P27573	Myelin protein P0 OS=Mus musculus OX=10090 GN=Mpz PE=1 SV=1	0.59	1.394	1.385	0.725	0.654	1.947	1.253	0.577	1.303	1.33741	0.350232
Q8C1F4	Chondroitin sulfate N-acetylgalactosaminyltransferase 2 OS=Mus musculus OX=10090 GN=Csgalnact2 PE=2 SV=1	0.896	0.959	0.714	1.29	1.255	0.996	1.104	1.441	1.15	1.14661	0.35029
O55226	Chondroadherin OS=Mus musculus OX=10090 GN=Chad PE=2 SV=1	1.221	0.688	2.424	0.737	1.203	1.065	0.985	0.684	0.833	0.710784	0.350342
Q9CZ30	Obg-like ATPase 1 OS=Mus musculus OX=10090 GN=Ola1 PE=1 SV=1	0.969	1.125	0.801	1.152	1.17	1.128	1.153	1.13	1.085	1.07725	0.350913
Q8R0W0	Epiplakin OS=Mus musculus OX=10090 GN=Eppk1 PE=1 SV=2	1.028	1.155	1.307	1.339	0.903	1.261	1.002	1.669	1.265	1.13333	0.35093
Q6PB93	Polypeptide N-acetylgalactosaminyltransferase 2 OS=Mus musculus OX=10090 GN=Galnt2 PE=1 SV=1	0.816	0.802	0.597	1.046	0.895	0.984	0.805	1.029	0.881	1.11255	0.351674
P97813	Phospholipase D2 OS=Mus musculus OX=10090 GN=Pld2 PE=1 SV=2	0.917	1.074	1.148	0.949	1.446	1.414	1.29	1.121	1.102	1.11289	0.352101
Q61733	28S ribosomal protein S31, mitochondrial OS=Mus musculus OX=10090 GN=Mrps31 PE=1 SV=1	1.025	1.089	0.925	1.086	1.117	1.026	1.276	0.976	1.211	1.07044	0.352932
P60904	DnaJ homolog subfamily C member 5 OS=Mus musculus OX=10090 GN=Dnajc5 PE=1 SV=1	0.939	0.985	1.101	1	1.078	1.149	1.12	0.883	1.219	1.07069	0.353314
Q30D77	Collagen alpha-1(XXIV) chain OS=Mus musculus OX=10090 GN=Col24a1 PE=2 SV=2	0.288	0.165	4.892	0.228	0.322	0.096	0.255	0.025	0.153	0.112171	0.353663
Q62418	Drebrin-like protein OS=Mus musculus OX=10090 GN=Dbnl PE=1 SV=2	0.967	1.058	1.178	1.072	0.941	1.113	0.978	0.966	0.848	0.935822	0.353839
Q9CQU0	Thioredoxin domain-containing protein 12 OS=Mus musculus OX=10090 GN=Txndc12 PE=1 SV=1	0.803	1.158	0.758	0.937	1.076	0.95	0.986	1.181	1.057	1.1026	0.353962
O70310	Glycylpeptide N-tetradecanoyltransferase 1 OS=Mus musculus OX=10090 GN=Nmt1 PE=1 SV=1	0.984	0.94	0.789	1.025	1.007	1.124	1.085	0.827	1.062	1.07956	0.354023
Q9Z2V5	Histone deacetylase 6 OS=Mus musculus OX=10090 GN=Hdac6 PE=1 SV=3	0.972	0.952	1.044	1.028	0.908	0.947	1.014	0.858	0.946	0.959676	0.354073
Q8VE47	Ubiquitin-like modifier-activating enzyme 5 OS=Mus musculus OX=10090 GN=Uba5 PE=1 SV=2	0.814	1.11	1.08	1.008	1.06	1.075	1.157	1.122	0.977	1.06738	0.354766
Q9DCL9	Multifunctional protein ADE2 OS=Mus musculus OX=10090 GN=Paics PE=1 SV=4	1.05	1.018	0.952	1.051	1.083	0.993	0.991	1.014	1.022	0.974971	0.355583
O54774	AP-3 complex subunit delta-1 OS=Mus musculus OX=10090 GN=Ap3d1 PE=1 SV=1	0.97	1.173	0.859	1.162	1.072	1.185	1.209	1.108	1	1.07477	0.35576
Q62188	Dihydropyrimidinase-related protein 3 OS=Mus musculus OX=10090 GN=Dpysl3 PE=1 SV=1	0.867	1.147	0.867	1.037	1.032	1.046	1.01	1.159	1.016	1.06843	0.356518
P32848	Parvalbumin alpha OS=Mus musculus OX=10090 GN=Pvalb PE=1 SV=3	1.013	1.085	0.948	1	1.158	1.186	0.794	1.243	1.433	1.11837	0.356856
Q924L1	LETM1 domain-containing protein 1 OS=Mus musculus OX=10090 GN=Letmd1 PE=1 SV=1	1.491	1.575	1.248	1.586	1.119	1.245	1.144	1.05	1.591	0.895783	0.357206
Q9JHS4	ATP-dependent Clp protease ATP-binding subunit clpX-like, mitochondrial OS=Mus musculus OX=10090 GN=Clpx PE=1 SV=2	1.118	1.418	0.5	1.213	1.18	0.78	0.371	1.097	1.162	0.785135	0.35734
Q64449	C-type mannose receptor 2 OS=Mus musculus OX=10090 GN=Mrc2 PE=1 SV=3	0.938	1.082	0.93	1.155	0.92	1.045	1.103	1.005	1.095	1.05672	0.357373
Q8K1I7	WAS/WASL-interacting protein family member 1 OS=Mus musculus OX=10090 GN=Wipf1 PE=1 SV=1	0.958	1.061	0.756	1.094	0.959	1.088	1.015	1.031	1	1.07032	0.357876
Q8R3R8	Gamma-aminobutyric acid receptor-associated protein-like 1 OS=Mus musculus OX=10090 GN=Gabarapl1 PE=1 SV=2	1.085	1.21	1.018	1.055	1.051	1.152	1.063	1.334	1.055	1.062	0.358093
Q5SSZ5	Tensin-3 OS=Mus musculus OX=10090 GN=Tns3 PE=1 SV=1	1.128	1.051	0.99	1.211	0.984	0.999	0.988	0.936	1.129	0.944258	0.358358
Q922H4	Mannose-1-phosphate guanyltransferase alpha OS=Mus musculus OX=10090 GN=Gmppa PE=1 SV=1	1.004	0.936	0.745	1.208	1.059	1.039	1.053	1.029	1.21	1.09325	0.358368
P97376	Protein FRG1 OS=Mus musculus OX=10090 GN=Frg1 PE=1 SV=2	0.711	1.033	0.783	0.772	1.319	1.095	1.309	1.069	0.829	1.16447	0.358672
B1AR13	CDGSH iron-sulfur domain-containing protein 3, mitochondrial OS=Mus musculus OX=10090 GN=Cisd3 PE=1 SV=1	1.04	0.952	1.503	0.841	0.894	0.903	0.952	0.852	0.942	0.872132	0.359175
Q8BFZ9	Erlin-2 OS=Mus musculus OX=10090 GN=Erlin2 PE=1 SV=1	1.14	0.711	0.977	0.784	1.094	1.299	1.313	0.824	0.907	1.15358	0.360404
D3Z2R5	Selenoprotein N OS=Mus musculus OX=10090 GN=Selenon PE=3 SV=2	1.103	1.048	0.78	1.179	0.991	1.082	1.143	0.983	1.218	1.08459	0.360447
P41216	Long-chain-fatty-acid--CoA ligase 1 OS=Mus musculus OX=10090 GN=Acsl1 PE=1 SV=2	1.251	1.239	0.917	1.179	1.09	1.238	1.286	1.108	1.21	1.06633	0.361889
P62830	60S ribosomal protein L23 OS=Mus musculus OX=10090 GN=Rpl23 PE=1 SV=1	0.77	1.047	0.902	0.924	0.846	1.049	1.038	0.893	0.87	1.07207	0.362209
Q80W22	Threonine synthase-like 2 OS=Mus musculus OX=10090 GN=Thnsl2 PE=1 SV=1	1.005	1.065	0.939	0.96	1.085	1.133	1.214	0.989	0.952	1.06055	0.362403
P62814	V-type proton ATPase subunit B, brain isoform OS=Mus musculus OX=10090 GN=Atp6v1b2 PE=1 SV=1	0.887	0.948	0.798	1.053	0.975	1.075	0.972	0.997	0.908	1.05986	0.362408
Q9WV02	RNA-binding motif protein, X chromosome OS=Mus musculus OX=10090 GN=Rbmx PE=1 SV=1	0.824	1.024	0.878	0.735	0.956	0.968	1.011	0.8	1.044	1.0819	0.362601
Q6P6L0	Filamin A-interacting protein 1-like OS=Mus musculus OX=10090 GN=Filip1l PE=1 SV=2	1.1	1.007	0.834	1.026	0.88	0.873	0.887	1.011	0.86	0.936404	0.363433
Q8BWL5	RNA-binding motif, single-stranded-interacting protein 3 OS=Mus musculus OX=10090 GN=Rbms3 PE=2 SV=2	0.653	1.018	0.669	0.892	0.783	0.875	0.958	0.911	0.794	1.10149	0.363482
Q8BX10	Serine/threonine-protein phosphatase PGAM5, mitochondrial OS=Mus musculus OX=10090 GN=Pgam5 PE=1 SV=1	0.957	0.816	1.14	0.848	0.925	1.101	1.029	0.869	1.053	1.08088	0.363553
O35900	U6 snRNA-associated Sm-like protein LSm2 OS=Mus musculus OX=10090 GN=Lsm2 PE=1 SV=1	0.88	1.28	0.886	0.985	1.492	1.431	1.202	1.089	1.284	1.13299	0.363566
P17095-1	Isoform HMG-Y of High mobility group protein HMG-I/HMG-Y OS=Mus musculus OX=10090 GN=Hmga1	0.877	0.919	0.853	0.991	0.933	0.825	1.064	0.951	1.027	1.05702	0.363705
P58022	Lysyl oxidase homolog 2 OS=Mus musculus OX=10090 GN=Loxl2 PE=1 SV=2	0.882	0.743	1.809	0.768	1.046	0.841	1.043	0.578	0.809	0.779106	0.36391
P62073	Mitochondrial import inner membrane translocase subunit Tim10 OS=Mus musculus OX=10090 GN=Timm10 PE=1 SV=1	0.947	0.977	0.871	0.984	0.986	0.969	0.955	0.943	1.105	1.04197	0.364342
O88207	Collagen alpha-1(V) chain OS=Mus musculus OX=10090 GN=Col5a1 PE=1 SV=2	0.578	0.432	3.104	0.418	0.463	0.397	0.524	0.336	0.418	0.419169	0.364629
Q6PFQ7	Ras GTPase-activating protein 4 OS=Mus musculus OX=10090 GN=Rasa4 PE=1 SV=1	1.11	1.13	1.069	1.136	1.136	1.102	1.361	1.13	1.095	1.04999	0.364703
Q9CZE3	Ras-related protein Rab-32 OS=Mus musculus OX=10090 GN=Rab32 PE=1 SV=3	1.327	1.303	0.957	1.247	1.207	1.399	1.366	1.289	1.133	1.07329	0.364707
Q8BU85	Methionine-R-sulfoxide reductase B3, mitochondrial OS=Mus musculus OX=10090 GN=Msrb3 PE=1 SV=2	1.117	1.276	0.756	1.108	0.843	0.798	0.824	1.043	0.951	0.886275	0.364783
Q91YM2	Rho GTPase-activating protein 35 OS=Mus musculus OX=10090 GN=Arhgap35 PE=1 SV=3	0.892	1.094	0.648	1	1.036	1	1.047	1.13	0.932	1.09984	0.365803
P47754	F-actin-capping protein subunit alpha-2 OS=Mus musculus OX=10090 GN=Capza2 PE=1 SV=3	1.145	1.009	0.934	0.746	0.78	0.79	0.936	0.847	0.772	0.906209	0.366295
P56959	RNA-binding protein FUS OS=Mus musculus OX=10090 GN=Fus PE=1 SV=1	0.948	1.04	1.069	0.94	0.951	0.921	1.043	0.845	0.966	0.953668	0.366842
P19253	60S ribosomal protein L13a OS=Mus musculus OX=10090 GN=Rpl13a PE=1 SV=4	1.111	1.465	1.215	1.212	0.804	1.079	0.912	1.084	1.082	0.894825	0.366912
Q8VDU5	SNF-related serine/threonine-protein kinase OS=Mus musculus OX=10090 GN=Snrk PE=1 SV=1	1.925	1.16	1.046	1.133	1.312	1.857	1.976	1.009	1.436	1.19335	0.366952
Q9EPW0	Inositol polyphosphate-4-phosphatase type I A OS=Mus musculus OX=10090 GN=Inpp4a PE=1 SV=1	1.147	1.125	0.886	1.165	1.013	0.952	0.987	1.046	1.042	0.943356	0.367334
P25976	Nucleolar transcription factor 1 OS=Mus musculus OX=10090 GN=Ubtf PE=1 SV=1	0.92	0.997	0.832	0.735	1.04	1.03	1.145	0.857	0.912	1.08974	0.36738
Q91VR5	ATP-dependent RNA helicase DDX1 OS=Mus musculus OX=10090 GN=Ddx1 PE=1 SV=1	0.902	1.153	0.807	1.058	1.048	1.04	1.031	1.122	1.059	1.06985	0.367588
P35441	Thrombospondin-1 OS=Mus musculus OX=10090 GN=Thbs1 PE=1 SV=1	0.951	1.126	1.039	1.154	0.777	1.036	0.997	1.282	1.089	1.09075	0.367635
Q6NZC7	SEC23-interacting protein OS=Mus musculus OX=10090 GN=Sec23ip PE=1 SV=2	1.128	1.071	0.869	1.049	0.942	1.042	1.03	1.189	1.029	1.05999	0.367819
Q9Z0U1	Tight junction protein ZO-2 OS=Mus musculus OX=10090 GN=Tjp2 PE=1 SV=2	1.181	1.165	1	1.141	0.931	0.966	0.935	1.004	1.156	0.936923	0.36798
P61082	NEDD8-conjugating enzyme Ubc12 OS=Mus musculus OX=10090 GN=Ube2m PE=1 SV=1	0.959	1.063	0.984	1.067	1.08	1.131	1.138	1.084	0.951	1.04405	0.368262
P00405	Cytochrome c oxidase subunit 2 OS=Mus musculus OX=10090 GN=Mtco2 PE=1 SV=1	1.419	0.72	0.851	1.032	0.998	1.078	1.18	1.012	1.302	1.13845	0.368361
Q8BWM0	Prostaglandin E synthase 2 OS=Mus musculus OX=10090 GN=Ptges2 PE=1 SV=3	0.559	1.156	1.218	0.987	0.969	1.096	0.939	1.276	1.155	1.14185	0.368439
Q80U35	Rho guanine nucleotide exchange factor 17 OS=Mus musculus OX=10090 GN=Arhgef17 PE=1 SV=2	1.389	0.764	0.707	1.164	0.953	1.083	0.847	0.737	0.687	0.842375	0.368737
Q5NBX1	Protein cordon-bleu OS=Mus musculus OX=10090 GN=Cobl PE=1 SV=1	0.986	1.191	0.87	1.114	1.085	1.055	1.112	1.177	1.109	1.06105	0.368797
Q9JKW0	ADP-ribosylation factor-like protein 6-interacting protein 1 OS=Mus musculus OX=10090 GN=Arl6ip1 PE=1 SV=1	0.916	0.996	0.846	1.035	1.081	1.138	0.979	1.083	0.939	1.0615	0.369036
B2RXR6	Serine/threonine-protein phosphatase 6 regulatory ankyrin repeat subunit B OS=Mus musculus OX=10090 GN=Ankrd44 PE=1 SV=1	1.119	1.325	0.948	1.247	1.168	1.236	1.106	1.305	1.322	1.06961	0.369118
O35657	Sialidase-1 OS=Mus musculus OX=10090 GN=Neu1 PE=1 SV=1	0.642	1.048	1.988	0.835	0.739	0.604	1.091	0.69	0.694	0.732816	0.369469
O35435	Dihydroorotate dehydrogenase (quinone), mitochondrial OS=Mus musculus OX=10090 GN=Dhodh PE=1 SV=2	0.931	1.022	1.137	1.15	1.142	1.103	1.267	1.05	1.13	1.05676	0.369582
P08121	Collagen alpha-1(III) chain OS=Mus musculus OX=10090 GN=Col3a1 PE=1 SV=4	0.578	0.388	4.688	0.317	0.4	0.329	0.496	0.215	0.336	0.269973	0.369646
Q99JR5	Tubulointerstitial nephritis antigen-like OS=Mus musculus OX=10090 GN=Tinagl1 PE=1 SV=1	1.002	0.628	2.369	0.701	1.012	0.91	0.922	0.633	0.708	0.694371	0.369714
Q8BTY1	Kynurenine--oxoglutarate transaminase 1 OS=Mus musculus OX=10090 GN=Kyat1 PE=1 SV=1	0.907	0.969	0.717	1.008	0.982	1.004	1.03	0.95	0.925	1.06617	0.36973
Q8VHL1	Histone-lysine N-methyltransferase SETD7 OS=Mus musculus OX=10090 GN=Setd7 PE=1 SV=2	0.962	1.66	0.683	1.113	0.717	0.633	0.6	1.196	0.784	0.782132	0.370797
O70318	Band 4.1-like protein 2 OS=Mus musculus OX=10090 GN=Epb41l2 PE=1 SV=2	0.761	0.933	1.006	1.02	0.947	1.026	1.143	0.865	0.978	1.07457	0.370985
Q9QZD9	Eukaryotic translation initiation factor 3 subunit I OS=Mus musculus OX=10090 GN=Eif3i PE=1 SV=1	0.895	1.018	0.835	1.049	1.067	1.036	1.054	0.998	1.006	1.05212	0.371208
Q8CBW3	Abl interactor 1 OS=Mus musculus OX=10090 GN=Abi1 PE=1 SV=3	0.924	1.097	0.801	1.01	0.942	0.995	0.984	1.159	0.946	1.06933	0.371391
Q9DBS9	Oxysterol-binding protein-related protein 3 OS=Mus musculus OX=10090 GN=Osbpl3 PE=1 SV=2	0.803	0.999	0.396	0.85	0.95	0.648	0.765	1.428	1.107	1.23437	0.372108
Q6PB90	Protocadherin beta-14 OS=Mus musculus OX=10090 GN=Pcdhb14 PE=1 SV=2	1.009	1.175	0.789	1.016	1.046	0.86	0.867	0.991	1.01	0.925521	0.372294
Q2TBE6	Phosphatidylinositol 4-kinase type 2-alpha OS=Mus musculus OX=10090 GN=Pi4k2a PE=1 SV=1	1.152	1.333	1.231	1.85	1.409	1.404	2.046	1.154	1.833	1.15358	0.372614
Q8C3W1	Uncharacterized protein C1orf198 homolog OS=Mus musculus OX=10090 PE=1 SV=1	0.945	0.913	0.8	1.078	0.929	1.014	1.027	1.125	0.841	1.07369	0.372713
Q3TYX3	SET and MYND domain-containing protein 5 OS=Mus musculus OX=10090 GN=Smyd5 PE=1 SV=2	0.849	1.037	1.176	0.979	0.972	1.014	1.066	1.082	1.084	1.05875	0.372787
Q9R0E2	Procollagen-lysine,2-oxoglutarate 5-dioxygenase 1 OS=Mus musculus OX=10090 GN=Plod1 PE=1 SV=1	0.723	1.123	0.578	1.598	1.262	1.07	0.99	1.748	1.404	1.23297	0.372841
Q9ES97	Reticulon-3 OS=Mus musculus OX=10090 GN=Rtn3 PE=1 SV=2	1.375	1.352	0.961	1.36	1.139	1.148	1.399	1.251	1.668	1.10433	0.372924
Q9CYW4	Haloacid dehalogenase-like hydrolase domain-containing protein 3 OS=Mus musculus OX=10090 GN=Hdhd3 PE=1 SV=1	0.92	1.079	0.929	1.173	1.065	1.152	0.87	1.266	1.203	1.08667	0.373431
O88561	Solute carrier family 27 member 3 OS=Mus musculus OX=10090 GN=Slc27a3 PE=1 SV=2	1.137	1.454	0.859	0.934	1.154	0.98	1.388	1.075	1.682	1.15678	0.373964
P39061-1	Isoform 2 of Collagen alpha-1(XVIII) chain OS=Mus musculus OX=10090 GN=Col18a1	1.392	0.992	0.95	0.936	1.012	0.959	0.979	0.899	1.014	0.91135	0.374295
Q6ZWX6	Eukaryotic translation initiation factor 2 subunit 1 OS=Mus musculus OX=10090 GN=Eif2s1 PE=1 SV=3	0.758	0.913	0.8	0.934	0.993	0.861	0.877	1.043	0.973	1.06696	0.374355
P60710	Actin, cytoplasmic 1 OS=Mus musculus OX=10090 GN=Actb PE=1 SV=1	0.981	0.815	0.832	0.989	1.119	0.927	0.975	1.178	1.011	1.07976	0.374804
Q8R4U7	Leucine zipper protein 1 OS=Mus musculus OX=10090 GN=Luzp1 PE=1 SV=2	0.819	0.816	1.09	0.973	0.897	0.888	1.341	0.919	0.946	1.11371	0.375087
Q5SYD0	Unconventional myosin-Id OS=Mus musculus OX=10090 GN=Myo1d PE=1 SV=1	0.806	0.571	2.189	0.477	1.295	0.804	0.915	0.53	0.643	0.67722	0.37522
P43274	Histone H1.4 OS=Mus musculus OX=10090 GN=Hist1h1e PE=1 SV=2	1.431	0.786	1.04	0.809	0.837	0.835	0.852	0.671	0.998	0.855599	0.375323
Q3UL36	Arginine and glutamate-rich protein 1 OS=Mus musculus OX=10090 GN=Arglu1 PE=1 SV=2	0.729	1.194	0.997	0.893	1.089	0.933	1.138	1.146	1.086	1.09726	0.37536
O08784	Treacle protein OS=Mus musculus OX=10090 GN=Tcof1 PE=1 SV=1	0.865	1.049	0.992	0.982	0.948	1.087	1.131	0.878	0.999	1.05847	0.3761
Q9JIF0	Protein arginine N-methyltransferase 1 OS=Mus musculus OX=10090 GN=Prmt1 PE=1 SV=1	0.851	1.056	0.854	1.069	1.122	0.946	0.999	1.215	1.119	1.08012	0.376132
P62242	40S ribosomal protein S8 OS=Mus musculus OX=10090 GN=Rps8 PE=1 SV=2	0.776	0.935	1.198	0.917	0.81	1.131	1.155	0.774	1.081	1.11653	0.376773
Q8VDP3	[F-actin]-monooxygenase MICAL1 OS=Mus musculus OX=10090 GN=Mical1 PE=1 SV=1	1.085	0.833	0.988	1.041	0.972	0.925	0.932	0.838	1.02	0.944044	0.377017
Q71FD7	Filamin-binding LIM protein 1 OS=Mus musculus OX=10090 GN=Fblim1 PE=1 SV=2	0.91	1.149	0.823	1.093	0.993	0.996	1.056	1.245	0.997	1.08041	0.377131
Q8R2Q8	Bone marrow stromal antigen 2 OS=Mus musculus OX=10090 GN=Bst2 PE=1 SV=1	1.064	0.85	1.415	1.102	1.034	1.243	1.478	0.99	1.175	1.11757	0.377312
P53994	Ras-related protein Rab-2A OS=Mus musculus OX=10090 GN=Rab2a PE=1 SV=1	0.935	1.206	0.887	1.116	1.079	1.01	1.08	1.218	1.164	1.07027	0.377464
Q04857	Collagen alpha-1(VI) chain OS=Mus musculus OX=10090 GN=Col6a1 PE=1 SV=1	1.043	0.456	3.082	0.452	0.691	0.717	0.787	0.396	0.539	0.532626	0.377494
Q6P542	ATP-binding cassette sub-family F member 1 OS=Mus musculus OX=10090 GN=Abcf1 PE=1 SV=1	0.997	0.951	1.296	1.054	1.197	1.122	1.511	1.141	1.058	1.09918	0.378275
G5E8K5	Ankyrin-3 OS=Mus musculus OX=10090 GN=Ank3 PE=1 SV=1	0.9	1.191	0.925	1.194	1.225	1.074	1.163	1.264	1.178	1.07613	0.378769
P60229	Eukaryotic translation initiation factor 3 subunit E OS=Mus musculus OX=10090 GN=Eif3e PE=1 SV=1	0.857	0.986	0.864	0.989	0.833	1	0.819	1.011	1.003	1.0579	0.379768
Q91ZV0	Melanoma inhibitory activity protein 2 OS=Mus musculus OX=10090 GN=Mia2 PE=1 SV=3	0.518	0.48	0.762	0.615	0.761	1.03	1.031	0.444	0.568	1.22489	0.380021
P11087	Collagen alpha-1(I) chain OS=Mus musculus OX=10090 GN=Col1a1 PE=1 SV=4	0.479	0.361	4.455	0.329	0.339	0.298	0.414	0.261	0.33	0.273143	0.38025
Q91VZ6	Stromal membrane-associated protein 1 OS=Mus musculus OX=10090 GN=Smap1 PE=1 SV=1	0.869	1.065	0.848	1.033	1.033	1.054	1.036	1.023	0.969	1.0525	0.380759
Q9DBE0	Cysteine sulfinic acid decarboxylase OS=Mus musculus OX=10090 GN=Csad PE=1 SV=1	1.028	1.133	1.204	1.041	1.194	1.163	1.204	1.274	1.056	1.04844	0.380841
Q9DB73	NADH-cytochrome b5 reductase 1 OS=Mus musculus OX=10090 GN=Cyb5r1 PE=1 SV=1	0.91	0.884	1.099	1.06	1.167	1.065	1.072	1.022	1.202	1.0647	0.380872
Q8K4L3	Supervillin OS=Mus musculus OX=10090 GN=Svil PE=1 SV=1	0.888	1.028	0.975	1.047	1.027	1.015	1.064	1.088	0.959	1.03877	0.381326
Q8BZ36	RAD50-interacting protein 1 OS=Mus musculus OX=10090 GN=Rint1 PE=1 SV=2	0.763	1.05	0.389	0.702	0.865	0.594	0.776	1.135	1.156	1.21418	0.381388
Q9DCT2	NADH dehydrogenase [ubiquinone] iron-sulfur protein 3, mitochondrial OS=Mus musculus OX=10090 GN=Ndufs3 PE=1 SV=2	1.064	0.741	0.753	0.989	1.039	1.019	1.044	0.879	1.054	1.08918	0.38155
P02463	Collagen alpha-1(IV) chain OS=Mus musculus OX=10090 GN=Col4a1 PE=1 SV=4	0.848	0.511	3.42	0.574	0.88	0.637	0.957	0.492	0.555	0.529641	0.381679
A6H5Y3	Methionine synthase OS=Mus musculus OX=10090 GN=Mtr PE=1 SV=1	0.911	1	0.981	1.064	1.104	1.028	1.087	1.095	0.999	1.03977	0.381738
O70194	Eukaryotic translation initiation factor 3 subunit D OS=Mus musculus OX=10090 GN=Eif3d PE=1 SV=2	0.855	1.05	1.124	0.993	1.013	1.039	1.023	1.057	1.104	1.04841	0.382339
Q91YE8	Synaptopodin-2 OS=Mus musculus OX=10090 GN=Synpo2 PE=1 SV=2	1.065	0.859	0.87	1.146	0.941	0.988	0.911	0.888	0.865	0.935259	0.382354
Q8CG76	Aflatoxin B1 aldehyde reductase member 2 OS=Mus musculus OX=10090 GN=Akr7a2 PE=1 SV=3	1.046	1.108	0.874	1.118	1.067	1.099	1.125	1.047	1.093	1.04642	0.383447
Q64337	Sequestosome-1 OS=Mus musculus OX=10090 GN=Sqstm1 PE=1 SV=1	0.836	0.851	1.176	0.799	0.927	1.244	1.06	1.006	0.783	1.11489	0.383463
P16015	Carbonic anhydrase 3 OS=Mus musculus OX=10090 GN=Ca3 PE=1 SV=3	1.033	1.106	0.778	1.146	1.199	1.139	1.119	1.347	0.996	1.09298	0.383584
Q3UH60	Disco-interacting protein 2 homolog B OS=Mus musculus OX=10090 GN=Dip2b PE=1 SV=1	0.841	0.873	1.18	0.825	1.004	1.049	1.029	0.959	1.03	1.07638	0.383756
P50543	Protein S100-A11 OS=Mus musculus OX=10090 GN=S100a11 PE=1 SV=1	0.885	0.959	0.808	0.915	0.981	1.08	0.947	0.974	0.842	1.05623	0.383925
P15105	Glutamine synthetase OS=Mus musculus OX=10090 GN=Glul PE=1 SV=6	1.161	1.149	0.674	1.11	1.078	0.834	0.776	0.909	1.15	0.886746	0.384189
Q8CC88	von Willebrand factor A domain-containing protein 8 OS=Mus musculus OX=10090 GN=Vwa8 PE=1 SV=2	0.984	1.213	0.868	1.08	0.975	1.07	1.1	1.099	1.072	1.05981	0.385098
Q8CGY8	UDP-N-acetylglucosamine--peptide N-acetylglucosaminyltransferase 110 kDa subunit OS=Mus musculus OX=10090 GN=Ogt PE=1 SV=2	1.118	1.166	0.853	1.014	1.168	1.237	0.857	1.289	1.296	1.0996	0.38527
Q9DBR1	5'-3' exoribonuclease 2 OS=Mus musculus OX=10090 GN=Xrn2 PE=1 SV=1	0.818	0.95	0.893	0.844	0.971	0.905	1.069	0.876	0.918	1.05228	0.385437
P55264	Adenosine kinase OS=Mus musculus OX=10090 GN=Adk PE=1 SV=2	0.817	0.984	0.743	0.95	1.029	1.102	0.958	0.965	0.868	1.07589	0.38549
O88456	Calpain small subunit 1 OS=Mus musculus OX=10090 GN=Capns1 PE=1 SV=1	0.891	1.012	0.791	1.054	1.074	1.013	0.879	1.212	1.071	1.08228	0.386584
P15532	Nucleoside diphosphate kinase A OS=Mus musculus OX=10090 GN=Nme1 PE=1 SV=1	0.936	1.054	1.126	1.043	1.214	1.403	1.365	0.933	1.027	1.09994	0.387192
P83741	Serine/threonine-protein kinase WNK1 OS=Mus musculus OX=10090 GN=Wnk1 PE=1 SV=2	1.077	1.151	0.711	1.041	1.014	0.901	0.777	1.048	0.906	0.909091	0.387303
P46460	Vesicle-fusing ATPase OS=Mus musculus OX=10090 GN=Nsf PE=1 SV=2	1.069	1.153	0.967	1.12	1.138	0.996	0.994	1.077	1.118	0.960391	0.387327
Q8CIB5	Fermitin family homolog 2 OS=Mus musculus OX=10090 GN=Fermt2 PE=1 SV=1	1.122	1.045	0.983	1.165	1.09	1.056	1.014	1.057	1.061	0.968548	0.387526
P97798	Neogenin OS=Mus musculus OX=10090 GN=Neo1 PE=1 SV=1	0.997	1.151	0.925	1.145	1.003	1.254	1.12	0.974	1.092	1.06301	0.387569
Q9DBB5	Eukaryotic translation initiation factor 4E type 3 OS=Mus musculus OX=10090 GN=Eif4e3 PE=1 SV=1	0.926	1.177	0.876	1.003	1.017	1.061	1.004	1.156	1.019	1.06021	0.387868
Q9QXD8	LIM domain-containing protein 1 OS=Mus musculus OX=10090 GN=Limd1 PE=1 SV=2	0.954	1.055	0.81	0.98	1.085	1.04	1.031	1.189	0.917	1.06905	0.38791
Q923B6	Metalloreductase STEAP4 OS=Mus musculus OX=10090 GN=Steap4 PE=1 SV=1	1.061	0.823	1.179	0.994	1.333	1.198	1.544	0.941	1.168	1.125	0.387963
P21279	Guanine nucleotide-binding protein G(q) subunit alpha OS=Mus musculus OX=10090 GN=Gnaq PE=1 SV=4	0.946	1.036	1.224	1.103	0.979	0.946	0.948	1.001	1.099	0.944119	0.38842
Q3UQ84	Threonine--tRNA ligase, mitochondrial OS=Mus musculus OX=10090 GN=Tars2 PE=1 SV=1	1.071	1.059	1.361	1.281	1.256	1.183	1.139	1.156	1.086	0.946417	0.389067
Q61555	Fibrillin-2 OS=Mus musculus OX=10090 GN=Fbn2 PE=1 SV=2	1.18	0.81	1.644	0.853	1.112	0.967	0.95	0.948	0.992	0.861091	0.38928
Q9D554	Splicing factor 3A subunit 3 OS=Mus musculus OX=10090 GN=Sf3a3 PE=1 SV=2	1.072	1.206	0.848	1.146	1.032	0.893	0.941	1.041	1.079	0.931844	0.390116
Q61425	Hydroxyacyl-coenzyme A dehydrogenase, mitochondrial OS=Mus musculus OX=10090 GN=Hadh PE=1 SV=2	1.04	1.192	0.917	1.06	1.055	1.03	1.12	1.068	1.216	1.05291	0.390177
Q9CZR2	N-acetylated-alpha-linked acidic dipeptidase 2 OS=Mus musculus OX=10090 GN=Naalad2 PE=1 SV=2	0.903	1.093	0.984	1.046	0.893	1.171	1.104	0.912	0.994	1.06246	0.390794
P26043	Radixin OS=Mus musculus OX=10090 GN=Rdx PE=1 SV=3	0.92	0.792	0.962	0.91	1.044	1.118	1.134	0.801	0.953	1.082	0.390858
Q61508	Extracellular matrix protein 1 OS=Mus musculus OX=10090 GN=Ecm1 PE=1 SV=2	1.004	0.92	0.933	0.937	0.901	0.991	1.113	0.952	0.875	1.04659	0.391224
Q921G7	Electron transfer flavoprotein-ubiquinone oxidoreductase, mitochondrial OS=Mus musculus OX=10090 GN=Etfdh PE=1 SV=1	1.021	1.101	0.845	1.096	1.033	0.974	1.052	1.078	1.231	1.06333	0.392009
Q3UYV9	Nuclear cap-binding protein subunit 1 OS=Mus musculus OX=10090 GN=Ncbp1 PE=1 SV=2	0.459	0.427	2.237	0.33	1.158	0.609	0.659	0.411	0.51	0.593418	0.39224
P20152	Vimentin OS=Mus musculus OX=10090 GN=Vim PE=1 SV=3	1.218	1.202	0.714	1.163	0.922	0.868	0.857	1.026	0.995	0.897203	0.39241
P70441	Na(+)/H(+) exchange regulatory cofactor NHE-RF1 OS=Mus musculus OX=10090 GN=Slc9a3r1 PE=1 SV=3	1.274	1.449	1.278	1.284	1.131	1.475	1.657	1.163	1.251	1.0805	0.392667
Q9CYR6	Phosphoacetylglucosamine mutase OS=Mus musculus OX=10090 GN=Pgm3 PE=1 SV=1	0.909	1.086	0.918	1.055	0.936	0.863	1.021	0.985	0.847	0.947186	0.392878
P28352	DNA-(apurinic or apyrimidinic site) lyase OS=Mus musculus OX=10090 GN=Apex1 PE=1 SV=2	0.802	0.744	0.847	0.759	0.91	0.769	0.778	1.055	0.895	1.07613	0.392905
Q9D8S3	ADP-ribosylation factor GTPase-activating protein 3 OS=Mus musculus OX=10090 GN=Arfgap3 PE=1 SV=2	0.779	0.913	0.896	1.073	1	1.054	1.068	0.888	0.964	1.06576	0.393695
Q91VR7	Microtubule-associated proteins 1A/1B light chain 3A OS=Mus musculus OX=10090 GN=Map1lc3a PE=1 SV=1	0.986	1.494	0.931	1.118	0.867	1.273	1.249	1.083	1.191	1.11101	0.394023
Q01149	Collagen alpha-2(I) chain OS=Mus musculus OX=10090 GN=Col1a2 PE=1 SV=2	0.423	0.365	4.267	0.298	0.386	0.326	0.476	0.247	0.326	0.299486	0.394058
Q8BRV5	Uncharacterized protein KIAA1671 OS=Mus musculus OX=10090 GN=Kiaa1671 PE=2 SV=1	0.979	1.036	1.145	1.026	1.097	1.125	1.214	1.116	0.971	1.04723	0.395005
Q91V01	Lysophospholipid acyltransferase 5 OS=Mus musculus OX=10090 GN=Lpcat3 PE=1 SV=1	0.869	1.225	0.98	1.059	1.156	1.017	0.997	1.24	1.358	1.09	0.395014
Q9DCJ5	NADH dehydrogenase [ubiquinone] 1 alpha subcomplex subunit 8 OS=Mus musculus OX=10090 GN=Ndufa8 PE=1 SV=3	1.231	0.781	0.78	1.034	1.104	1.057	1.182	0.951	1.159	1.10269	0.3951
Q9Z1D1	Eukaryotic translation initiation factor 3 subunit G OS=Mus musculus OX=10090 GN=Eif3g PE=1 SV=2	0.906	1.004	0.889	0.956	1.013	0.992	1.154	0.859	1.028	1.05731	0.395394
P17427	AP-2 complex subunit alpha-2 OS=Mus musculus OX=10090 GN=Ap2a2 PE=1 SV=2	1.146	1.267	1.003	1.232	1.087	1.203	1.146	1.197	1.25	1.04534	0.3957
Q8C1Y8	Vacuolar fusion protein CCZ1 homolog OS=Mus musculus OX=10090 GN=Ccz1 PE=1 SV=1	1.271	1.329	0.999	0.998	0.981	1.394	1.238	1.199	1.025	1.0882	0.395854
Q9R1P4	Proteasome subunit alpha type-1 OS=Mus musculus OX=10090 GN=Psma1 PE=1 SV=1	0.986	1.033	0.838	0.999	0.98	1.013	1.009	0.984	1.002	1.03598	0.39597
Q9WV85	Nucleoside diphosphate kinase 3 OS=Mus musculus OX=10090 GN=Nme3 PE=1 SV=3	1.007	0.98	0.864	1.113	1.061	1.044	0.996	1.049	1.122	1.04751	0.396123
Q80YS6	Actin filament-associated protein 1 OS=Mus musculus OX=10090 GN=Afap1 PE=1 SV=1	1.121	1.277	1.161	1.064	1.127	1.316	1.295	1.104	1.116	1.05022	0.396203
P47740	Aldehyde dehydrogenase family 3 member A2 OS=Mus musculus OX=10090 GN=Aldh3a2 PE=1 SV=2	0.897	1.086	0.917	1.033	1.051	1.003	0.96	1.116	1.105	1.04936	0.396439
P62983	Ubiquitin-40S ribosomal protein S27a OS=Mus musculus OX=10090 GN=Rps27a PE=1 SV=2	0.965	1.114	0.868	1.006	0.936	1.029	1.137	1.006	0.948	1.05339	0.396883
Q9CZG3	COMM domain-containing protein 8 OS=Mus musculus OX=10090 GN=Commd8 PE=1 SV=1	1.113	1.304	1.078	1.318	1.104	1.368	1.282	1.147	1.2	1.05564	0.397517
Q9ES74	Serine/threonine-protein kinase Nek7 OS=Mus musculus OX=10090 GN=Nek7 PE=1 SV=1	1.196	1.251	0.851	1.375	1.103	0.788	0.896	1.355	1.052	0.885345	0.397979
P43277	Histone H1.3 OS=Mus musculus OX=10090 GN=Hist1h1d PE=1 SV=2	1.715	0.719	1.091	0.839	0.877	0.978	1.001	0.479	0.914	0.804236	0.39802
Q8CD19	LanC-like protein 3 OS=Mus musculus OX=10090 GN=Lancl3 PE=2 SV=2	0.665	1.365	0.753	1.314	1.137	0.951	1.102	1.393	1.433	1.16522	0.398031
Q61554	Fibrillin-1 OS=Mus musculus OX=10090 GN=Fbn1 PE=1 SV=2	1.039	0.303	3.098	0.315	0.56	0.667	0.72	0.308	0.387	0.489652	0.398189
Q02788	Collagen alpha-2(VI) chain OS=Mus musculus OX=10090 GN=Col6a2 PE=1 SV=3	1.132	0.537	2.961	0.693	0.719	0.94	0.884	0.45	0.695	0.614242	0.398408
Q91V88-4	Isoform 4 of Nephronectin OS=Mus musculus OX=10090 GN=Npnt	0.799	0.741	2.69	0.76	0.909	0.76	1.037	0.659	0.699	0.668546	0.399422
Q6VGS5	Protein Daple OS=Mus musculus OX=10090 GN=Ccdc88c PE=1 SV=1	0.991	0.73	2.559	1.022	0.809	0.8	1.004	0.759	0.936	0.715718	0.399429
P11930	Nucleoside diphosphate-linked moiety X motif 19 OS=Mus musculus OX=10090 GN=Nudt19 PE=1 SV=2	0.934	0.871	0.624	0.934	0.964	0.864	0.966	1.009	0.896	1.07898	0.399796
Q9D1A2	Cytosolic non-specific dipeptidase OS=Mus musculus OX=10090 GN=Cndp2 PE=1 SV=1	1.237	1.355	0.616	1.297	1.015	0.756	0.819	1.143	1.074	0.858696	0.399953
Q64332	Synapsin-2 OS=Mus musculus OX=10090 GN=Syn2 PE=1 SV=2	1.199	1.137	0.91	1.13	1.253	0.977	1.119	0.987	1.146	0.93911	0.400663
O70493	Sorting nexin-12 OS=Mus musculus OX=10090 GN=Snx12 PE=1 SV=1	1.621	1.412	1.579	1.442	1.617	1.478	1.566	1.719	1.614	1.03914	0.400732
Q8VHN7	Adhesion G-protein coupled receptor V1 OS=Mus musculus OX=10090 GN=Adgrv1 PE=1 SV=1	1.211	1.129	0.728	1.17	1.067	1.126	0.833	1.023	0.846	0.901979	0.401047
P11531	Dystrophin OS=Mus musculus OX=10090 GN=Dmd PE=1 SV=3	0.919	1.053	0.897	1.006	1.046	1.032	1.012	1.092	0.958	1.03993	0.401083
Q925I1	ATPase family AAA domain-containing protein 3 OS=Mus musculus OX=10090 GN=Atad3 PE=1 SV=1	1.218	1.132	1.061	1.09	1.106	1.1	1.104	0.927	1.162	0.957063	0.401598
Q6PDY2	2-aminoethanethiol dioxygenase OS=Mus musculus OX=10090 GN=Ado PE=1 SV=2	0.758	1.153	1.066	1.044	1.034	1.121	1.035	1.124	1.044	1.06924	0.401904
Q8VEH8	Endoplasmic reticulum lectin 1 OS=Mus musculus OX=10090 GN=Erlec1 PE=1 SV=1	0.652	0.919	1.689	0.985	0.76	0.717	0.992	0.78	0.755	0.81019	0.402055
Q9JJ28	Protein flightless-1 homolog OS=Mus musculus OX=10090 GN=Flii PE=1 SV=1	0.984	0.881	1.105	0.842	0.948	1.072	1.116	0.917	0.942	1.06276	0.402443
P56546	C-terminal-binding protein 2 OS=Mus musculus OX=10090 GN=Ctbp2 PE=1 SV=2	1.058	1.075	0.841	1.129	1.011	0.736	1.07	0.856	1.094	0.918068	0.402704
Q80U44	Zinc finger FYVE domain-containing protein 16 OS=Mus musculus OX=10090 GN=Zfyve16 PE=1 SV=2	0.717	0.801	0.684	0.984	0.639	0.978	0.995	0.851	0.608	1.12157	0.402836
Q61464	Zinc finger protein 638 OS=Mus musculus OX=10090 GN=Znf638 PE=1 SV=2	0.864	0.82	1.132	0.806	0.953	0.978	1.208	0.921	0.885	1.09071	0.402932
Q8C7X2	ER membrane protein complex subunit 1 OS=Mus musculus OX=10090 GN=Emc1 PE=1 SV=1	1.04	0.912	1.117	1.065	1.141	1.155	1.196	0.974	1.116	1.05237	0.403088
Q6AW69	Cingulin-like protein 1 OS=Mus musculus OX=10090 GN=Cgnl1 PE=1 SV=2	0.416	0.789	0.552	0.579	0.408	0.665	0.532	0.718	0.588	1.14022	0.403128
Q8VHK1	Caskin-2 OS=Mus musculus OX=10090 GN=Caskin2 PE=1 SV=3	1.279	1.401	1.039	0.862	1.047	0.826	1.154	0.661	1.274	0.869536	0.403658
O88851	Putative hydrolase RBBP9 OS=Mus musculus OX=10090 GN=Rbbp9 PE=1 SV=2	0.917	1.165	0.652	1.207	1.144	1.012	1.076	1.47	1.046	1.13176	0.404568
Q9ESZ8	General transcription factor II-I OS=Mus musculus OX=10090 GN=Gtf2i PE=1 SV=3	0.966	1.131	0.971	1.002	0.992	0.988	0.999	0.925	1.003	0.966762	0.404943
P21812	Mast cell protease 4 OS=Mus musculus OX=10090 GN=Mcpt4 PE=1 SV=1	0.781	0.649	1.283	0.774	1.065	1.166	1.36	0.837	0.881	1.16542	0.405014
Q91VW3	SH3 domain-binding glutamic acid-rich-like protein 3 OS=Mus musculus OX=10090 GN=Sh3bgrl3 PE=1 SV=1	0.985	0.911	0.828	0.898	0.998	0.988	1.019	0.956	0.886	1.0414	0.405045
Q9Z1W9	STE20/SPS1-related proline-alanine-rich protein kinase OS=Mus musculus OX=10090 GN=Stk39 PE=1 SV=1	0.926	1.131	0.937	1.116	1.18	0.955	1.08	0.977	0.992	0.946125	0.40597
Q99MR6	Serrate RNA effector molecule homolog OS=Mus musculus OX=10090 GN=Srrt PE=1 SV=1	1.031	1.279	0.812	1.263	1.174	1.135	1.098	1.412	1.213	1.09237	0.406078
Q80VQ0	Aldehyde dehydrogenase family 3 member B1 OS=Mus musculus OX=10090 GN=Aldh3b1 PE=1 SV=1	1.342	1.52	1.628	1.225	1.298	1.55	1.192	1.558	1.801	1.08744	0.40609
Q9ES56	Trafficking protein particle complex subunit 4 OS=Mus musculus OX=10090 GN=Trappc4 PE=1 SV=1	1.378	1.368	1.03	1.049	1.006	1.281	1.411	1.214	1.142	1.08215	0.406167
Q9QY76	Vesicle-associated membrane protein-associated protein B OS=Mus musculus OX=10090 GN=Vapb PE=1 SV=3	0.92	1.013	0.843	1.137	1.066	1.043	1.017	1.03	1.112	1.05493	0.406316
Q91WS0	CDGSH iron-sulfur domain-containing protein 1 OS=Mus musculus OX=10090 GN=Cisd1 PE=1 SV=1	1.084	0.879	0.791	1.072	1.056	0.883	0.957	1.183	1.242	1.09202	0.406375
Q8BW96	Calcium/calmodulin-dependent protein kinase type 1D OS=Mus musculus OX=10090 GN=Camk1d PE=1 SV=2	0.959	1.552	0.942	0.974	1.46	0.998	1.009	1.046	1.11	0.883939	0.406406
Q9JIH2	Nuclear pore complex protein Nup50 OS=Mus musculus OX=10090 GN=Nup50 PE=1 SV=3	0.875	1.077	1.134	1.033	1.275	1.038	1.418	1.065	1.169	1.08686	0.406464
Q8VCH8	UBX domain-containing protein 4 OS=Mus musculus OX=10090 GN=Ubxn4 PE=1 SV=1	1.137	1.214	0.837	1.085	0.996	1.196	1.106	0.996	1.221	1.07207	0.40651
Q99PT1	Rho GDP-dissociation inhibitor 1 OS=Mus musculus OX=10090 GN=Arhgdia PE=1 SV=3	0.865	1.054	0.729	0.988	0.999	0.996	0.981	1.063	0.919	1.06769	0.406567
Q791V5	Mitochondrial carrier homolog 2 OS=Mus musculus OX=10090 GN=Mtch2 PE=1 SV=1	1.212	0.726	0.796	0.869	1.141	1.108	1.225	0.83	1.096	1.12221	0.407347
P98083	SHC-transforming protein 1 OS=Mus musculus OX=10090 GN=Shc1 PE=1 SV=3	0.88	1.109	1.074	1.23	1.019	1.188	1.188	1.111	1.022	1.06104	0.407511
P20060	Beta-hexosaminidase subunit beta OS=Mus musculus OX=10090 GN=Hexb PE=1 SV=2	0.991	1.009	1.097	1.02	1.208	1.237	1.285	0.952	1.072	1.06714	0.407558
Q9DBJ1	Phosphoglycerate mutase 1 OS=Mus musculus OX=10090 GN=Pgam1 PE=1 SV=3	1.038	1.374	0.829	1.303	1.15	0.832	0.895	1.251	1.09	0.893045	0.407857
Q7SIG6	Arf-GAP with SH3 domain, ANK repeat and PH domain-containing protein 2 OS=Mus musculus OX=10090 GN=Asap2 PE=1 SV=3	0.789	1.061	0.922	0.795	0.975	1.138	0.965	1.108	0.761	1.09313	0.408229
Q9CWZ7	Gamma-soluble NSF attachment protein OS=Mus musculus OX=10090 GN=Napg PE=1 SV=1	1.089	1.047	1.02	1.16	0.988	1.023	0.963	0.977	1.119	0.96201	0.40856
P51859	Hepatoma-derived growth factor OS=Mus musculus OX=10090 GN=Hdgf PE=1 SV=2	1.216	1.031	0.909	1.16	1.047	0.971	1.001	0.966	1.114	0.944434	0.409043
Q3TDQ1	Dolichyl-diphosphooligosaccharide--protein glycosyltransferase subunit STT3B OS=Mus musculus OX=10090 GN=Stt3b PE=1 SV=2	1.099	0.89	0.803	0.951	1.129	1.129	0.938	0.975	1.152	1.07605	0.410032
Q8K1R7	Serine/threonine-protein kinase Nek9 OS=Mus musculus OX=10090 GN=Nek9 PE=1 SV=2	0.918	1.031	0.837	1.097	1.033	1.056	1.016	1.119	0.955	1.05421	0.410088
Q99K41	EMILIN-1 OS=Mus musculus OX=10090 GN=Emilin1 PE=1 SV=1	1.062	0.791	1.608	0.845	1.048	0.923	1.062	0.76	0.933	0.858704	0.410252
Q9ERS5	Pleckstrin homology domain-containing family A member 2 OS=Mus musculus OX=10090 GN=Plekha2 PE=1 SV=1	0.874	1.006	0.921	0.91	1.229	1.191	1.112	1.031	0.926	1.07794	0.410725
O54714	E3 SUMO-protein ligase PIAS3 OS=Mus musculus OX=10090 GN=Pias3 PE=1 SV=3	0.833	0.919	0.809	0.993	0.827	0.949	0.94	1.039	0.788	1.06026	0.411126
O35841	Apoptosis inhibitor 5 OS=Mus musculus OX=10090 GN=Api5 PE=1 SV=2	0.985	1.007	0.867	0.928	1.035	0.976	1.043	0.93	1.059	1.03899	0.411371
Q9QUR6	Prolyl endopeptidase OS=Mus musculus OX=10090 GN=Prep PE=1 SV=1	0.912	1.038	0.767	0.99	1.063	0.957	1.024	1.103	0.967	1.06158	0.411576
P09405	Nucleolin OS=Mus musculus OX=10090 GN=Ncl PE=1 SV=2	1.186	1.039	0.797	1.034	0.852	0.816	0.904	0.723	1.108	0.904391	0.411588
Q9WVL3	Solute carrier family 12 member 7 OS=Mus musculus OX=10090 GN=Slc12a7 PE=1 SV=1	0.923	1.119	0.785	1.091	0.863	0.975	1.007	1.082	1.026	1.06934	0.411862
P48678	Prelamin-A/C OS=Mus musculus OX=10090 GN=Lmna PE=1 SV=2	0.839	0.802	1.211	0.707	0.907	1.127	1.051	0.818	0.972	1.11061	0.411894
Q9DB15	39S ribosomal protein L12, mitochondrial OS=Mus musculus OX=10090 GN=Mrpl12 PE=1 SV=2	1.056	1.178	0.911	1.06	1.067	0.998	1.114	1.124	1.189	1.04917	0.412018
Q3TIV5	Zinc finger CCCH domain-containing protein 15 OS=Mus musculus OX=10090 GN=Zc3h15 PE=1 SV=2	1.129	1.071	0.821	1.104	1.117	0.98	1.031	0.941	1.006	0.943819	0.412056
Q3UPL0	Protein transport protein Sec31A OS=Mus musculus OX=10090 GN=Sec31a PE=1 SV=2	0.864	1.073	0.864	1.07	0.964	1.053	1.047	1.023	0.944	1.05145	0.412113
Q02844	Tryptase OS=Mus musculus OX=10090 GN=Tpsab1 PE=2 SV=1	1.088	0.985	0.632	1.068	1.273	0.884	0.95	1.608	1.251	1.16255	0.412165
Q9CZT5	Vasorin OS=Mus musculus OX=10090 GN=Vasn PE=2 SV=2	1.222	0.897	0.86	0.992	1.269	1.228	1.098	1.046	1.173	1.08421	0.412744
Q99JP4	Anaphase-promoting complex subunit CDC26 OS=Mus musculus OX=10090 GN=Cdc26 PE=1 SV=1	1.301	1.414	0.856	1.091	1.207	0.931	1.039	1.168	1.145	0.912208	0.413234
Q61879	Myosin-10 OS=Mus musculus OX=10090 GN=Myh10 PE=1 SV=2	0.727	0.647	1.62	0.681	0.974	0.804	0.904	0.538	0.718	0.796946	0.413451
Q62000	Mimecan OS=Mus musculus OX=10090 GN=Ogn PE=1 SV=1	1.042	0.544	2.219	0.672	0.998	0.874	0.999	0.607	0.701	0.726256	0.413568
Q9DCB1	High mobility group nucleosome-binding domain-containing protein 3 OS=Mus musculus OX=10090 GN=Hmgn3 PE=1 SV=1	1.134	1.036	0.708	0.927	0.811	0.78	0.844	0.826	0.928	0.914753	0.413588
Q6NV83	U2 snRNP-associated SURP motif-containing protein OS=Mus musculus OX=10090 GN=U2surp PE=1 SV=3	0.862	0.895	1.002	0.804	0.974	1.058	1.122	0.843	0.863	1.07064	0.413833
Q9CR50	RING finger and CHY zinc finger domain-containing protein 1 OS=Mus musculus OX=10090 GN=Rchy1 PE=1 SV=1	1.187	1.4	1.412	0.977	1.345	1.46	0.647	1.001	1.311	0.873873	0.413895
Q8BHG1	Nardilysin OS=Mus musculus OX=10090 GN=Nrdc PE=1 SV=1	0.531	0.621	1.029	1.094	0.725	0.964	0.633	1.039	1.106	1.16937	0.415286
Q9D404	3-oxoacyl-[acyl-carrier-protein] synthase, mitochondrial OS=Mus musculus OX=10090 GN=Oxsm PE=1 SV=1	0.35	0.862	0.42	0.884	0.93	0.484	0.652	1.218	1.139	1.26705	0.415384
Q63836	Selenium-binding protein 2 OS=Mus musculus OX=10090 GN=Selenbp2 PE=1 SV=2	1.065	1.193	0.966	1.205	1.095	1.01	1.123	1.056	1.043	0.957639	0.415636
P62835	Ras-related protein Rap-1A OS=Mus musculus OX=10090 GN=Rap1a PE=1 SV=1	1.826	2.029	0.831	1.824	1.233	1.09	1.02	1.701	1.389	0.839468	0.41647
Q6PE01	U5 small nuclear ribonucleoprotein 40 kDa protein OS=Mus musculus OX=10090 GN=Snrnp40 PE=1 SV=1	1.43	1.573	1.235	1.381	1.382	1.799	1.528	1.402	1.273	1.07163	0.416656
O35250	Exocyst complex component 7 OS=Mus musculus OX=10090 GN=Exoc7 PE=1 SV=2	1.605	0.983	0.873	1.05	1.652	1.021	0.779	1.187	1.23	0.855306	0.416903
P21981	Protein-glutamine gamma-glutamyltransferase 2 OS=Mus musculus OX=10090 GN=Tgm2 PE=1 SV=4	1.2	0.541	2.071	0.536	1.012	0.911	1.037	0.465	0.71	0.728312	0.417079
P55002	Microfibrillar-associated protein 2 OS=Mus musculus OX=10090 GN=Mfap2 PE=2 SV=1	1.481	0.499	1.887	0.448	0.841	0.824	1	0.492	0.657	0.720762	0.41742
Q8BH59	Calcium-binding mitochondrial carrier protein Aralar1 OS=Mus musculus OX=10090 GN=Slc25a12 PE=1 SV=1	1.218	0.927	0.91	1.128	1.182	1.056	1.087	1.178	1.26	1.06733	0.417507
Q9JK53	Prolargin OS=Mus musculus OX=10090 GN=Prelp PE=1 SV=2	2.139	0.713	1.366	0.668	0.992	1.139	1.03	0.593	0.822	0.762164	0.418241
Q8CCB4	Vacuolar protein sorting-associated protein 53 homolog OS=Mus musculus OX=10090 GN=Vps53 PE=1 SV=1	1.176	0.805	1.036	1.102	1.654	1.478	1.387	1.034	1.335	1.13329	0.419021
O54988	STE20-like serine/threonine-protein kinase OS=Mus musculus OX=10090 GN=Slk PE=1 SV=2	0.909	0.888	1.166	0.92	1	0.849	0.971	0.91	0.961	0.94486	0.419879
Q9Z0X4	cGMP-inhibited 3',5'-cyclic phosphodiesterase A OS=Mus musculus OX=10090 GN=Pde3a PE=1 SV=1	1.002	1.063	1.093	0.921	1.284	1.025	1.201	1.108	1.23	1.06377	0.420126
Q99LC3	NADH dehydrogenase [ubiquinone] 1 alpha subcomplex subunit 10, mitochondrial OS=Mus musculus OX=10090 GN=Ndufa10 PE=1 SV=1	1.215	0.621	0.894	1.052	1.089	1.153	1.203	0.868	1.129	1.11707	0.420162
Q5SWU9	Acetyl-CoA carboxylase 1 OS=Mus musculus OX=10090 GN=Acaca PE=1 SV=1	0.96	1.213	1.013	1.19	1.049	1.124	1.08	1.228	1.123	1.04954	0.42056
Q3UIA2	Rho GTPase-activating protein 17 OS=Mus musculus OX=10090 GN=Arhgap17 PE=1 SV=1	0.674	1.188	0.553	0.895	0.852	0.919	0.876	1.234	0.807	1.15209	0.420897
Q8BU31	Ras-related protein Rap-2c OS=Mus musculus OX=10090 GN=Rap2c PE=1 SV=1	1.009	1.067	0.651	1.006	1.06	0.844	0.68	0.984	0.96	0.904444	0.42175
P97384	Annexin A11 OS=Mus musculus OX=10090 GN=Anxa11 PE=1 SV=2	1.124	1.156	0.956	1.074	1.053	1.058	1.022	1.199	1.206	1.04536	0.422136
P35293	Ras-related protein Rab-18 OS=Mus musculus OX=10090 GN=Rab18 PE=1 SV=2	0.92	1.163	0.784	0.968	0.963	0.949	0.953	1.248	1.005	1.08248	0.422307
P97873	Lysyl oxidase homolog 1 OS=Mus musculus OX=10090 GN=Loxl1 PE=2 SV=3	1.227	0.725	2.096	0.68	0.962	0.87	1.047	0.679	0.932	0.775044	0.422982
Q91WK0	Leucine-rich repeat flightless-interacting protein 2 OS=Mus musculus OX=10090 GN=Lrrfip2 PE=1 SV=1	1.086	0.842	0.848	0.695	1.094	1.04	1.005	0.816	1.156	1.09995	0.423383
P62806	Histone H4 OS=Mus musculus OX=10090 GN=Hist1h4a PE=1 SV=2	0.996	0.616	2.672	0.634	0.822	0.929	0.927	0.517	0.698	0.668772	0.423812
Q8VE95	UPF0598 protein C8orf82 homolog OS=Mus musculus OX=10090 PE=1 SV=1	1.307	0.974	1.663	0.971	0.93	0.864	0.889	0.879	1.383	0.85864	0.424036
Q9Z140	Copine-6 OS=Mus musculus OX=10090 GN=Cpne6 PE=1 SV=1	1.043	1.273	0.959	0.951	1.068	0.968	0.954	0.982	1.089	0.942813	0.424093
Q922S4	cGMP-dependent 3',5'-cyclic phosphodiesterase OS=Mus musculus OX=10090 GN=Pde2a PE=1 SV=4	1.159	0.768	0.868	0.864	1.122	0.946	0.934	1.441	0.975	1.1232	0.424929
P70271	PDZ and LIM domain protein 4 OS=Mus musculus OX=10090 GN=Pdlim4 PE=1 SV=3	0.92	1.097	1.171	1.046	1.054	1.143	1.004	1.117	1.154	1.04435	0.424948
Q8R349	Cell division cycle protein 16 homolog OS=Mus musculus OX=10090 GN=Cdc16 PE=1 SV=1	0.941	0.902	0.74	1.186	0.72	0.977	0.945	1.039	0.959	1.09156	0.42516
P29788	Vitronectin OS=Mus musculus OX=10090 GN=Vtn PE=1 SV=2	0.992	0.957	1.327	0.877	1.316	1.391	1.373	1.152	0.941	1.11012	0.425169
Q9Z1T1	AP-3 complex subunit beta-1 OS=Mus musculus OX=10090 GN=Ap3b1 PE=1 SV=2	0.927	1.069	1.114	1.156	1.057	1.139	1.127	1.06	1.09	1.03701	0.425209
Q8BRF7	Sec1 family domain-containing protein 1 OS=Mus musculus OX=10090 GN=Scfd1 PE=1 SV=1	1.161	1.174	0.992	1.162	0.983	1.12	1.199	1.106	1.131	1.04075	0.426127
Q920A5	Retinoid-inducible serine carboxypeptidase OS=Mus musculus OX=10090 GN=Scpep1 PE=1 SV=2	0.844	1.092	0.925	1.137	1.105	1.097	1.089	1.028	1.094	1.05526	0.426147
P99029	Peroxiredoxin-5, mitochondrial OS=Mus musculus OX=10090 GN=Prdx5 PE=1 SV=2	0.996	1.158	0.792	1.178	1.202	1.036	1.084	1.258	1.218	1.07867	0.426224
Q9JI10	Serine/threonine-protein kinase 3 OS=Mus musculus OX=10090 GN=Stk3 PE=1 SV=1	1.115	1.183	1.054	1.125	1.089	1.17	1.257	1.055	1.121	1.03373	0.42676
P63321	Ras-related protein Ral-A OS=Mus musculus OX=10090 GN=Rala PE=1 SV=1	0.954	0.89	1.765	0.906	1.151	0.856	1.112	0.991	0.924	0.856645	0.427253
Q91XD2	LIM and senescent cell antigen-like-containing domain protein 2 OS=Mus musculus OX=10090 GN=Lims2 PE=1 SV=1	1.243	1.16	0.884	1.242	1.001	1.029	1.003	1.049	1.069	0.938065	0.42745
Q9D172	Glutamine amidotransferase-like class 1 domain-containing protein 3A, mitochondrial OS=Mus musculus OX=10090 GN=Gatd3a PE=1 SV=1	0.9	1.101	0.787	0.974	1.019	0.952	0.992	1.022	1.077	1.05705	0.427759
Q91XE8	Transmembrane protein 205 OS=Mus musculus OX=10090 GN=Tmem205 PE=1 SV=1	1.176	1.236	1.043	1.151	0.911	1.435	1.435	0.848	1.163	1.1059	0.427823
P07361	Alpha-1-acid glycoprotein 2 OS=Mus musculus OX=10090 GN=Orm2 PE=1 SV=1	0.836	0.81	1.016	0.938	0.808	0.988	0.822	1.178	0.831	1.08297	0.428259
P62852	40S ribosomal protein S25 OS=Mus musculus OX=10090 GN=Rps25 PE=1 SV=1	1.009	0.944	0.687	1.058	1.089	0.952	1.173	0.954	1.066	1.08236	0.428308
P31750	RAC-alpha serine/threonine-protein kinase OS=Mus musculus OX=10090 GN=Akt1 PE=1 SV=2	0.978	1.023	1.159	1.11	1.078	1.254	1.138	0.957	1.148	1.05109	0.42858
Q07417	Short-chain specific acyl-CoA dehydrogenase, mitochondrial OS=Mus musculus OX=10090 GN=Acads PE=1 SV=2	1.18	1.239	0.953	1.148	1.179	1.027	1.014	1.077	1.212	0.949728	0.429102
Q8BJ71	Nuclear pore complex protein Nup93 OS=Mus musculus OX=10090 GN=Nup93 PE=1 SV=1	1.052	1.123	1.236	1.073	1.031	1.096	1.174	1.132	1.158	1.03354	0.429196
Q9D7X3	Dual specificity protein phosphatase 3 OS=Mus musculus OX=10090 GN=Dusp3 PE=1 SV=1	0.987	0.896	0.699	1.176	0.715	0.843	1.137	0.885	1.12	1.11363	0.430044
P40936	Indolethylamine N-methyltransferase OS=Mus musculus OX=10090 GN=Inmt PE=1 SV=1	1.255	1.442	0.545	1.085	0.987	0.682	0.697	0.925	1.253	0.836705	0.430176
Q91VJ4	Serine/threonine-protein kinase 38 OS=Mus musculus OX=10090 GN=Stk38 PE=1 SV=1	0.899	1.079	0.887	1.155	1.124	0.99	0.927	1.018	0.957	0.945762	0.430285
Q920E5	Farnesyl pyrophosphate synthase OS=Mus musculus OX=10090 GN=Fdps PE=1 SV=1	0.723	0.938	1.431	0.819	0.892	1.16	1.218	1.162	0.835	1.13861	0.430672
P13439	Uridine 5'-monophosphate synthase OS=Mus musculus OX=10090 GN=Umps PE=1 SV=3	0.882	1.045	0.785	1.033	1.098	0.959	1.104	1.046	1.004	1.06158	0.431262
P10605	Cathepsin B OS=Mus musculus OX=10090 GN=Ctsb PE=1 SV=2	0.954	0.846	0.757	0.993	0.883	0.832	0.851	0.839	0.866	0.955335	0.431293
Q9D883	Splicing factor U2AF 35 kDa subunit OS=Mus musculus OX=10090 GN=U2af1 PE=1 SV=4	0.825	0.982	1.492	0.715	0.917	0.949	0.977	0.707	0.768	0.862148	0.431781
O35593	26S proteasome non-ATPase regulatory subunit 14 OS=Mus musculus OX=10090 GN=Psmd14 PE=1 SV=2	0.916	1.094	0.856	1.01	1.064	1.106	0.967	1.089	0.988	1.0501	0.432102
Q91X96	Guanine nucleotide exchange factor MSS4 OS=Mus musculus OX=10090 GN=Rabif PE=1 SV=1	1.074	0.972	0.854	1.083	0.92	0.815	0.976	1.071	0.81	0.936162	0.432791
P31938	Dual specificity mitogen-activated protein kinase kinase 1 OS=Mus musculus OX=10090 GN=Map2k1 PE=1 SV=2	0.859	1.125	0.806	1.011	1.025	1.143	1.004	1.074	0.905	1.06869	0.432984
P15331	Peripherin OS=Mus musculus OX=10090 GN=Prph PE=1 SV=2	0.993	1.155	1.186	0.909	0.808	1.331	1.211	0.935	0.956	1.09706	0.433507
P22682	E3 ubiquitin-protein ligase CBL OS=Mus musculus OX=10090 GN=Cbl PE=1 SV=3	0.904	1.111	1.223	0.889	1.073	1.196	1.361	0.933	1.034	1.0875	0.433537
P86048	60S ribosomal protein L10-like OS=Mus musculus OX=10090 GN=Rpl10l PE=2 SV=1	0.969	1.134	1.831	0.99	0.757	0.916	1.008	0.843	1.07	0.844262	0.433582
Q9Z1Z2	Serine-threonine kinase receptor-associated protein OS=Mus musculus OX=10090 GN=Strap PE=1 SV=2	0.869	1.138	0.873	1.143	1.262	0.966	1.006	1.169	1.61	1.1237	0.433936
Q9ET54-6	Isoform 6 of Palladin OS=Mus musculus OX=10090 GN=Palld	1.017	0.94	0.978	0.951	0.911	0.88	0.929	1.008	0.917	0.973004	0.43409
Q9Z1F9	SUMO-activating enzyme subunit 2 OS=Mus musculus OX=10090 GN=Uba2 PE=1 SV=1	0.902	1.148	0.894	1.053	1.045	1.001	1.032	1.159	1.05	1.05167	0.43428
P70195	Proteasome subunit beta type-7 OS=Mus musculus OX=10090 GN=Psmb7 PE=1 SV=1	0.833	0.991	0.828	0.938	0.884	0.916	0.929	0.888	0.975	1.03599	0.434459
Q501J6	Probable ATP-dependent RNA helicase DDX17 OS=Mus musculus OX=10090 GN=Ddx17 PE=1 SV=1	1.032	1.174	1.045	1.14	0.876	1.193	1.063	1.125	1.05	1.05159	0.434735
Q8JZQ2	AFG3-like protein 2 OS=Mus musculus OX=10090 GN=Afg3l2 PE=1 SV=1	1.195	1.072	0.923	1.011	1.053	1.114	1.116	0.984	1.2	1.05015	0.435017
Q9CXR1	Dehydrogenase/reductase SDR family member 7 OS=Mus musculus OX=10090 GN=Dhrs7 PE=1 SV=2	0.845	1.148	0.855	1.04	1.18	1.1	1.067	0.999	1.174	1.07044	0.435414
P56382	ATP synthase subunit epsilon, mitochondrial OS=Mus musculus OX=10090 GN=Atp5f1e PE=1 SV=2	1.406	1.196	0.781	1.215	0.931	0.875	0.919	1.068	1.113	0.898671	0.435589
Q9DBZ1	Inhibitor of nuclear factor kappa-B kinase-interacting protein OS=Mus musculus OX=10090 GN=Ikbip PE=1 SV=2	1.013	1.076	0.873	1.123	0.964	0.997	1.088	0.995	1.159	1.04947	0.435712
Q6NSR8	Probable aminopeptidase NPEPL1 OS=Mus musculus OX=10090 GN=Npepl1 PE=1 SV=1	0.795	0.969	0.787	0.974	0.933	0.893	0.812	1.148	0.974	1.07307	0.435788
Q922U2	Keratin, type II cytoskeletal 5 OS=Mus musculus OX=10090 GN=Krt5 PE=1 SV=1	0.443	0.484	1.63	0.872	1.143	1.969	0.415	0.804	1.856	1.37905	0.437207
Q06138	Calcium-binding protein 39 OS=Mus musculus OX=10090 GN=Cab39 PE=1 SV=2	0.875	1.036	0.927	1.095	1.138	1.105	1.12	0.971	1.07	1.05157	0.437535
Q9CQF9	Prenylcysteine oxidase OS=Mus musculus OX=10090 GN=Pcyox1 PE=1 SV=1	0.918	1.116	0.963	0.952	1.437	1.007	1.357	1.244	1.121	1.09752	0.437984
P61804	Dolichyl-diphosphooligosaccharide--protein glycosyltransferase subunit DAD1 OS=Mus musculus OX=10090 GN=Dad1 PE=1 SV=3	0.876	0.807	1.139	0.948	0.976	1.133	1.03	0.842	1.067	1.07248	0.438368
Q91YE2	Egl nine homolog 2 OS=Mus musculus OX=10090 GN=Egln2 PE=2 SV=2	0.804	0.85	0.52	1.082	0.88	0.451	0.886	0.989	1.963	1.29624	0.438443
Q6ZWN5	40S ribosomal protein S9 OS=Mus musculus OX=10090 GN=Rps9 PE=1 SV=3	1.035	1.104	0.948	0.958	0.822	0.832	0.869	0.914	1.054	0.942316	0.439311
Q80Y14	Glutaredoxin-related protein 5, mitochondrial OS=Mus musculus OX=10090 GN=Glrx5 PE=1 SV=2	0.925	1.121	0.9	1.1	0.958	0.767	0.913	1.073	0.996	0.936501	0.439356
Q9CYT6	Adenylyl cyclase-associated protein 2 OS=Mus musculus OX=10090 GN=Cap2 PE=1 SV=1	0.86	1.025	0.85	1.051	1	0.952	0.969	1.154	0.964	1.0549	0.439849
P97352	Protein S100-A13 OS=Mus musculus OX=10090 GN=S100a13 PE=1 SV=1	1.607	1.409	0.713	1.449	0.894	0.809	0.905	1.126	1.3	0.852273	0.440125
P28665	Murinoglobulin-1 OS=Mus musculus OX=10090 GN=Mug1 PE=1 SV=3	1.053	1.075	0.663	0.935	0.847	0.546	0.634	0.947	1.075	0.875246	0.440179
Q5BLK4	Terminal uridylyltransferase 7 OS=Mus musculus OX=10090 GN=Tut7 PE=1 SV=3	1.134	1.465	1.623	1.017	0.989	1.021	0.977	1.474	0.914	0.880299	0.440352
Q921K8	TRPM8 channel-associated factor 2 OS=Mus musculus OX=10090 GN=Tcaf2 PE=1 SV=1	0.999	0.86	0.892	1.012	1.118	1.069	1.048	0.951	1.023	1.04768	0.440527
Q8K1J6	CCA tRNA nucleotidyltransferase 1, mitochondrial OS=Mus musculus OX=10090 GN=Trnt1 PE=1 SV=1	1.179	1.242	0.909	1.129	1.165	1.194	1.338	1.048	1.19	1.06019	0.441098
Q8VDK1	Deaminated glutathione amidase OS=Mus musculus OX=10090 GN=Nit1 PE=1 SV=2	1.135	1.217	0.918	1.281	1.227	1.199	1.217	1.132	1.342	1.05789	0.441308
Q3UE37	Ubiquitin-conjugating enzyme E2 Z OS=Mus musculus OX=10090 GN=Ube2z PE=1 SV=2	1.07	1.097	0.915	1.012	1.091	1.083	0.99	0.943	0.98	0.963356	0.441467
Q91V09	WD repeat-containing protein 13 OS=Mus musculus OX=10090 GN=Wdr13 PE=1 SV=1	0.548	0.521	3.233	0.474	0.474	0.557	0.717	0.442	0.457	0.517381	0.441734
Q99KR3	Endoribonuclease LACTB2 OS=Mus musculus OX=10090 GN=Lactb2 PE=1 SV=1	0.988	1.038	0.951	1.098	1.202	0.988	1.18	1.171	1.09	1.04913	0.441795
Q80X50	Ubiquitin-associated protein 2-like OS=Mus musculus OX=10090 GN=Ubap2l PE=1 SV=1	0.589	0.707	0.89	0.884	0.663	0.834	0.893	0.844	0.676	1.08726	0.441912
Q05793	Basement membrane-specific heparan sulfate proteoglycan core protein OS=Mus musculus OX=10090 GN=Hspg2 PE=1 SV=1	0.992	0.695	2.238	0.735	0.906	0.932	0.971	0.665	0.808	0.758175	0.442015
Q64442	Sorbitol dehydrogenase OS=Mus musculus OX=10090 GN=Sord PE=1 SV=3	0.88	1.062	0.982	1.07	1.073	0.998	1.082	1.063	1.058	1.03636	0.442317
Q9CR62	Mitochondrial 2-oxoglutarate/malate carrier protein OS=Mus musculus OX=10090 GN=Slc25a11 PE=1 SV=3	1.065	0.889	0.947	1.054	1.224	1.156	1.133	0.941	1.176	1.06343	0.442397
P60843	Eukaryotic initiation factor 4A-I OS=Mus musculus OX=10090 GN=Eif4a1 PE=1 SV=1	1.07	0.977	0.943	1.132	1.022	0.948	1.019	0.927	1.067	0.962529	0.442781
Q921M3	Splicing factor 3B subunit 3 OS=Mus musculus OX=10090 GN=Sf3b3 PE=1 SV=1	1.118	1.108	0.956	0.962	1.096	1.209	1.122	0.957	1.105	1.04795	0.443225
Q3UKJ7	WD40 repeat-containing protein SMU1 OS=Mus musculus OX=10090 GN=Smu1 PE=2 SV=2	0.857	0.755	0.576	0.751	1.084	0.864	0.716	0.989	1.012	1.11266	0.44359
Q8CG48	Structural maintenance of chromosomes protein 2 OS=Mus musculus OX=10090 GN=Smc2 PE=1 SV=2	0.771	1.25	1.095	0.964	0.806	0.993	0.846	1.269	1.239	1.11211	0.443759
P12970	60S ribosomal protein L7a OS=Mus musculus OX=10090 GN=Rpl7a PE=1 SV=2	0.978	0.983	0.962	1.034	0.818	1.197	1.01	0.832	1.032	1.06571	0.444395
O35326	Serine/arginine-rich splicing factor 5 OS=Mus musculus OX=10090 GN=Srsf5 PE=1 SV=2	0.749	1.446	1.073	1.08	0.815	0.76	0.787	0.787	1.238	0.864807	0.444456
Q9WUM4	Coronin-1C OS=Mus musculus OX=10090 GN=Coro1c PE=1 SV=2	1.019	0.894	0.823	0.933	1.015	1.027	0.982	0.941	0.945	1.03944	0.445281
Q9D924	Iron-sulfur cluster assembly 1 homolog, mitochondrial OS=Mus musculus OX=10090 GN=Isca1 PE=2 SV=1	1.139	0.767	0.721	1.44	0.864	1.133	1.053	1.106	1.15	1.12604	0.44559
P32261	Antithrombin-III OS=Mus musculus OX=10090 GN=Serpinc1 PE=1 SV=1	1.587	0.911	0.721	1.128	1.125	1.021	0.929	0.828	1.051	0.87468	0.445656
Q99JF8	PC4 and SFRS1-interacting protein OS=Mus musculus OX=10090 GN=Psip1 PE=1 SV=1	0.881	1.069	0.814	1.027	0.835	0.885	1.085	0.996	0.958	1.06031	0.445956
Q99JY9	Actin-related protein 3 OS=Mus musculus OX=10090 GN=Actr3 PE=1 SV=3	0.995	0.982	0.861	1.189	1.123	1.018	0.948	0.917	1.015	0.946117	0.446177
Q9DCK3	Tetraspanin-4 OS=Mus musculus OX=10090 GN=Tspan4 PE=1 SV=1	1.33	1.141	1.327	1.23	1.338	1.169	1.265	1.085	1.356	0.957234	0.44679
Q60738	Zinc transporter 1 OS=Mus musculus OX=10090 GN=Slc30a1 PE=1 SV=1	1.043	0.915	0.947	0.977	0.881	0.956	0.882	0.906	0.953	0.970239	0.447283
Q8VDD5	Myosin-9 OS=Mus musculus OX=10090 GN=Myh9 PE=1 SV=4	0.683	0.703	2.093	0.711	0.913	0.775	0.907	0.675	0.725	0.754948	0.447393
Q01768	Nucleoside diphosphate kinase B OS=Mus musculus OX=10090 GN=Nme2 PE=1 SV=1	0.919	1.031	0.774	1.13	1.029	0.958	1.073	1.125	0.996	1.06287	0.447447
Q9QZJ6	Microfibrillar-associated protein 5 OS=Mus musculus OX=10090 GN=Mfap5 PE=1 SV=1	1.378	0.516	2.571	0.579	0.79	0.9	1.027	0.528	0.784	0.693992	0.447479
Q7TPR4	Alpha-actinin-1 OS=Mus musculus OX=10090 GN=Actn1 PE=1 SV=1	1.134	0.738	0.9	0.916	1.161	1.107	1.047	0.998	1.023	1.07625	0.447759
P53810	Phosphatidylinositol transfer protein alpha isoform OS=Mus musculus OX=10090 GN=Pitpna PE=1 SV=2	1.168	1.116	0.859	1.096	1.022	0.996	0.967	1.061	0.981	0.951578	0.449046
Q9JMA1	Ubiquitin carboxyl-terminal hydrolase 14 OS=Mus musculus OX=10090 GN=Usp14 PE=1 SV=3	0.711	1.098	0.71	1.017	1.071	0.901	1.007	1.138	0.985	1.09372	0.449179
Q9CVB6	Actin-related protein 2/3 complex subunit 2 OS=Mus musculus OX=10090 GN=Arpc2 PE=1 SV=3	0.891	0.96	0.82	1.072	0.993	1.02	0.958	0.961	1.013	1.04307	0.449964
P24529	Tyrosine 3-monooxygenase OS=Mus musculus OX=10090 GN=Th PE=1 SV=3	1.128	1.461	0.712	1.016	1.206	0.923	0.986	0.746	1.236	0.880636	0.450343
Q9CPT4	Myeloid-derived growth factor OS=Mus musculus OX=10090 GN=Mydgf PE=1 SV=1	0.789	1.12	0.802	1.064	1.049	0.859	0.982	1.145	1.212	1.08779	0.450537
Q9CQS8	Protein transport protein Sec61 subunit beta OS=Mus musculus OX=10090 GN=Sec61b PE=1 SV=3	1.217	1.152	1.08	1.054	1.002	1.113	1.144	1.046	1.309	1.04723	0.450832
P62900	60S ribosomal protein L31 OS=Mus musculus OX=10090 GN=Rpl31 PE=1 SV=1	1.372	1.021	0.987	1.138	0.994	1.105	1.016	0.857	1.119	0.929109	0.451081
Q80T21	ADAMTS-like protein 4 OS=Mus musculus OX=10090 GN=Adamtsl4 PE=2 SV=1	0.957	0.973	1.15	0.941	0.971	1.056	1.241	0.95	0.977	1.05769	0.451208
Q6PF93	Phosphatidylinositol 3-kinase catalytic subunit type 3 OS=Mus musculus OX=10090 GN=Pik3c3 PE=1 SV=1	0.871	0.937	0.992	1.007	0.799	1.159	1.272	0.687	0.953	1.10481	0.45161
Q8CG03	cGMP-specific 3',5'-cyclic phosphodiesterase OS=Mus musculus OX=10090 GN=Pde5a PE=1 SV=2	0.971	1.056	0.709	1.045	1.425	1.244	1.344	1.218	0.865	1.12154	0.452567
O08638	Myosin-11 OS=Mus musculus OX=10090 GN=Myh11 PE=1 SV=1	0.906	0.54	1.998	0.628	1.051	0.813	0.966	0.568	0.786	0.764445	0.452927
P37804	Transgelin OS=Mus musculus OX=10090 GN=Tagln PE=1 SV=3	0.899	1.044	0.756	1.149	1.123	0.996	0.98	1.329	1.024	1.08856	0.452941
Q5GH66	XK-related protein 5 OS=Mus musculus OX=10090 GN=Xkr5 PE=2 SV=1	1.037	1.271	0.816	1.255	1.03	1.191	1.25	1.083	1.123	1.0739	0.452942
Q9JHK5	Pleckstrin OS=Mus musculus OX=10090 GN=Plek PE=1 SV=1	0.987	1.146	1.081	0.951	1.037	1.322	1.153	0.943	1.009	1.06377	0.453011
P97366	Ecotropic viral integration site 5 protein OS=Mus musculus OX=10090 GN=Evi5 PE=1 SV=2	0.813	1.032	0.86	1.237	1.151	0.99	1.096	1.221	1.089	1.07893	0.45355
P46935	E3 ubiquitin-protein ligase NEDD4 OS=Mus musculus OX=10090 GN=Nedd4 PE=1 SV=3	1.035	1.052	1.187	1.066	1.074	1.057	1.127	0.977	1.041	0.97017	0.454067
Q61074	Protein phosphatase 1G OS=Mus musculus OX=10090 GN=Ppm1g PE=1 SV=3	0.828	0.967	0.711	0.896	0.799	0.804	1.006	0.889	0.858	1.05838	0.454146
Q9QXK3	Coatomer subunit gamma-2 OS=Mus musculus OX=10090 GN=Copg2 PE=1 SV=1	0.92	1.159	0.98	1.07	1.215	1.088	1.245	1.033	1.142	1.05445	0.454473
Q9QZ06	Toll-interacting protein OS=Mus musculus OX=10090 GN=Tollip PE=1 SV=1	0.995	0.904	0.682	0.875	1.009	0.78	0.892	1.169	1.049	1.08903	0.454483
P61965	WD repeat-containing protein 5 OS=Mus musculus OX=10090 GN=Wdr5 PE=1 SV=1	0.866	1.019	1.061	0.972	0.977	0.989	1.231	0.923	0.994	1.05644	0.454929
P48999	Arachidonate 5-lipoxygenase OS=Mus musculus OX=10090 GN=Alox5 PE=1 SV=3	0.821	0.941	1.04	0.689	1.092	1.277	1.015	0.766	1	1.10681	0.455007
Q6NVF0	Inositol polyphosphate 5-phosphatase OCRL OS=Mus musculus OX=10090 GN=Ocrl PE=1 SV=1	0.661	0.894	0.719	0.982	1.049	0.705	0.804	1.151	1.23	1.1295	0.455091
Q9D1E6	Tubulin-folding cofactor B OS=Mus musculus OX=10090 GN=Tbcb PE=1 SV=2	0.892	0.99	0.716	0.979	0.943	0.938	0.91	1.102	0.89	1.06195	0.455213
Q7M6Y3	Phosphatidylinositol-binding clathrin assembly protein OS=Mus musculus OX=10090 GN=Picalm PE=1 SV=1	1.11	1.124	1.393	1.272	0.885	1.84	1.396	0.861	1.178	1.14	0.455285
P42232	Signal transducer and activator of transcription 5B OS=Mus musculus OX=10090 GN=Stat5b PE=1 SV=1	0.877	1.312	0.988	0.908	0.862	1.023	1.27	0.846	1.222	1.10193	0.455374
Q91W50	Cold shock domain-containing protein E1 OS=Mus musculus OX=10090 GN=Csde1 PE=1 SV=1	0.946	1.095	0.814	1.036	0.946	0.95	1.059	1.03	1.013	1.04714	0.455375
O54834	Rho GTPase-activating protein 6 OS=Mus musculus OX=10090 GN=Arhgap6 PE=1 SV=3	1.064	1.232	0.82	1.037	0.819	0.889	0.826	0.765	1.136	0.909091	0.455513
Q8R010	Aminoacyl tRNA synthase complex-interacting multifunctional protein 2 OS=Mus musculus OX=10090 GN=Aimp2 PE=1 SV=2	0.985	1.116	0.989	1.111	1.159	1.186	1.241	1.007	1.053	1.04641	0.455579
Q9CWJ9	Bifunctional purine biosynthesis protein PURH OS=Mus musculus OX=10090 GN=Atic PE=1 SV=2	1.03	1.165	0.997	1.145	1.188	1.11	1.08	1.142	1.266	1.04027	0.455625
Q8VCR7	Protein ABHD14B OS=Mus musculus OX=10090 GN=Abhd14b PE=1 SV=1	0.811	1.181	0.779	1.091	1.045	0.993	1.04	1.157	1.036	1.07652	0.455679
P63037	DnaJ homolog subfamily A member 1 OS=Mus musculus OX=10090 GN=Dnaja1 PE=1 SV=1	0.827	0.985	1.109	1.126	0.93	1.111	1.297	1.032	0.862	1.08047	0.45624
O70589	Peripheral plasma membrane protein CASK OS=Mus musculus OX=10090 GN=Cask PE=1 SV=2	1.202	1.333	0.412	1.25	1.098	0.864	0.754	2.06	1.601	1.24622	0.457019
P97765	WW domain-binding protein 2 OS=Mus musculus OX=10090 GN=Wbp2 PE=1 SV=1	1.209	1.049	1.328	1.067	1.063	1.102	1.128	1.111	1.028	0.955432	0.457918
O08585	Clathrin light chain A OS=Mus musculus OX=10090 GN=Clta PE=1 SV=2	1.012	1.039	0.776	1.009	0.887	0.973	1.085	0.925	0.995	1.05283	0.458097
Q8BZF8	Phosphoglucomutase-like protein 5 OS=Mus musculus OX=10090 GN=Pgm5 PE=1 SV=2	1.163	0.9	0.918	0.949	1.068	1.08	0.995	1.176	0.968	1.05517	0.458681
P62748	Hippocalcin-like protein 1 OS=Mus musculus OX=10090 GN=Hpcal1 PE=1 SV=2	0.832	0.979	0.815	1.084	0.824	0.99	0.902	0.976	0.957	1.05453	0.459016
Q8BQX5	Transmembrane and coiled-coil domain-containing protein 6 OS=Mus musculus OX=10090 GN=Tmco6 PE=1 SV=2	1.169	1.592	1.631	1.274	1.539	1.989	0.968	1.893	1.627	1.1237	0.459309
Q8CAY6	Acetyl-CoA acetyltransferase, cytosolic OS=Mus musculus OX=10090 GN=Acat2 PE=1 SV=2	1.096	1.025	0.881	1.031	0.979	0.96	1.05	0.941	0.907	0.962191	0.459995
Q9Z1R2	Large proline-rich protein BAG6 OS=Mus musculus OX=10090 GN=Bag6 PE=1 SV=1	0.959	1.119	1.026	1.067	0.97	1.092	1.091	0.965	1.104	1.03385	0.460089
Q8K0D5	Elongation factor G, mitochondrial OS=Mus musculus OX=10090 GN=Gfm1 PE=1 SV=1	1.063	1.338	1.142	1.078	0.974	1.205	1.367	0.999	1.204	1.0668	0.460409
Q9Z2U1	Proteasome subunit alpha type-5 OS=Mus musculus OX=10090 GN=Psma5 PE=1 SV=1	0.879	1.066	0.904	1.016	0.848	0.946	0.996	0.974	1.007	1.04047	0.461303
Q6QD59	Vesicle transport protein SEC20 OS=Mus musculus OX=10090 GN=Bnip1 PE=1 SV=1	0.962	1.076	1.106	1.062	1.147	1.059	1.227	1.069	1.081	1.03587	0.46148
P01942	Hemoglobin subunit alpha OS=Mus musculus OX=10090 GN=Hba PE=1 SV=2	0.81	0.945	1.444	0.567	0.819	1.208	0.836	1.231	0.969	1.15703	0.461548
Q9WUP7	Ubiquitin carboxyl-terminal hydrolase isozyme L5 OS=Mus musculus OX=10090 GN=Uchl5 PE=1 SV=2	1.098	1.44	0.43	1.48	0.887	0.461	0.55	1.331	1.041	0.792643	0.46203
Q9D358	Low molecular weight phosphotyrosine protein phosphatase OS=Mus musculus OX=10090 GN=Acp1 PE=1 SV=3	1.029	0.913	0.574	1.325	1.03	0.842	0.637	1.074	0.852	0.873794	0.462159
Q9Z0F7	Gamma-synuclein OS=Mus musculus OX=10090 GN=Sncg PE=1 SV=1	0.964	0.95	1.005	1.204	1.133	1.093	1.242	1.116	0.982	1.05427	0.463318
P40240	CD9 antigen OS=Mus musculus OX=10090 GN=Cd9 PE=1 SV=2	1.435	1.234	0.943	1.518	1.177	1.041	1.051	1.251	1.302	0.920604	0.463666
Q61001	Laminin subunit alpha-5 OS=Mus musculus OX=10090 GN=Lama5 PE=1 SV=4	1.176	0.703	1.889	0.732	1.141	1.043	1.148	0.667	0.848	0.82122	0.464021
P04370	Myelin basic protein OS=Mus musculus OX=10090 GN=Mbp PE=1 SV=2	0.505	0.881	1.282	0.728	0.751	1.185	1.012	0.754	0.882	1.15535	0.464222
Q6GSS7	Histone H2A type 2-A OS=Mus musculus OX=10090 GN=Hist2h2aa1 PE=1 SV=3	1.221	0.822	2.245	0.807	0.92	1.169	1.09	0.711	0.848	0.793433	0.464225
P17426	AP-2 complex subunit alpha-1 OS=Mus musculus OX=10090 GN=Ap2a1 PE=1 SV=1	1.048	1.09	0.893	1.034	1.019	1.051	1.094	1.039	1.009	1.03093	0.464286
Q8CE90	Dual specificity mitogen-activated protein kinase kinase 7 OS=Mus musculus OX=10090 GN=Map2k7 PE=1 SV=1	1.184	1.253	1.354	1.432	1.057	1.072	1.244	1.155	1.289	0.947452	0.464515
Q3UV70	[Pyruvate dehydrogenase [acetyl-transferring]]-phosphatase 1, mitochondrial OS=Mus musculus OX=10090 GN=Pdp1 PE=1 SV=1	0.984	1.15	0.926	1.107	1.011	0.951	1.038	1.198	1.167	1.05108	0.465474
Q8BGD9	Eukaryotic translation initiation factor 4B OS=Mus musculus OX=10090 GN=Eif4b PE=1 SV=1	0.723	1.04	0.801	0.868	0.929	0.892	1.01	0.938	0.858	1.05996	0.466299
P61750	ADP-ribosylation factor 4 OS=Mus musculus OX=10090 GN=Arf4 PE=1 SV=2	0.929	1.249	0.971	1.24	1.089	1.086	1.145	1.277	1.131	1.05855	0.466425
P70460	Vasodilator-stimulated phosphoprotein OS=Mus musculus OX=10090 GN=Vasp PE=1 SV=4	0.859	1.154	0.73	0.961	0.946	1.004	0.955	1.109	0.919	1.07177	0.466443
Q9DBC7	cAMP-dependent protein kinase type I-alpha regulatory subunit OS=Mus musculus OX=10090 GN=Prkar1a PE=1 SV=3	1.209	1.136	0.635	1.111	0.905	0.785	0.726	1.054	1.008	0.893965	0.46716
P38060	Hydroxymethylglutaryl-CoA lyase, mitochondrial OS=Mus musculus OX=10090 GN=Hmgcl PE=1 SV=2	0.968	1.222	0.917	1.035	1.087	1.044	1.107	1.049	1.188	1.04896	0.467168
P10833	Ras-related protein R-Ras OS=Mus musculus OX=10090 GN=Rras PE=1 SV=1	0.971	0.971	1.035	1.006	1.022	1.001	0.992	1.028	1.037	1.01349	0.467264
P00493	Hypoxanthine-guanine phosphoribosyltransferase OS=Mus musculus OX=10090 GN=Hprt1 PE=1 SV=3	1.127	1.395	0.584	1.44	1.006	0.731	0.748	1.198	1.131	0.857349	0.46734
Q8VCM7	Fibrinogen gamma chain OS=Mus musculus OX=10090 GN=Fgg PE=1 SV=1	0.911	0.676	2.516	0.495	0.749	0.824	0.749	0.752	0.668	0.699691	0.467381
Q6WKZ8	E3 ubiquitin-protein ligase UBR2 OS=Mus musculus OX=10090 GN=Ubr2 PE=1 SV=2	0.984	1.297	1.07	1.099	1.093	1.09	1.097	1.307	1.165	1.05065	0.467876
P47738	Aldehyde dehydrogenase, mitochondrial OS=Mus musculus OX=10090 GN=Aldh2 PE=1 SV=1	1.106	1.231	0.841	1.178	1.012	0.935	0.96	1.045	1.095	0.939596	0.468132
E9Q7G0	Nuclear mitotic apparatus protein 1 OS=Mus musculus OX=10090 GN=Numa1 PE=1 SV=1	0.878	0.963	1.139	0.875	0.925	1.137	1.113	0.894	0.92	1.06276	0.468387
Q6ZPU9	KIF1-binding protein OS=Mus musculus OX=10090 GN=Kif1bp PE=1 SV=2	0.731	1.02	0.632	0.735	0.998	0.67	0.653	0.933	0.714	0.901968	0.468514
Q9Z1Q5	Chloride intracellular channel protein 1 OS=Mus musculus OX=10090 GN=Clic1 PE=1 SV=3	0.565	1.044	0.769	0.942	0.844	0.925	0.898	1.242	0.685	1.12572	0.468728
Q9D0R2	Threonine--tRNA ligase, cytoplasmic OS=Mus musculus OX=10090 GN=Tars PE=1 SV=2	1.027	1.148	0.993	1.012	1.029	1.016	1.147	1.076	1.049	1.02899	0.469222
P61963	DDB1- and CUL4-associated factor 7 OS=Mus musculus OX=10090 GN=Dcaf7 PE=1 SV=1	1.313	1.547	1.026	1.34	1.18	1.259	1.358	1.334	1.505	1.06463	0.469386
Q3TLP5	Enoyl-CoA hydratase domain-containing protein 2, mitochondrial OS=Mus musculus OX=10090 GN=Echdc2 PE=1 SV=2	1.215	1.055	1.279	0.992	1.18	1.368	1.39	0.911	1.257	1.0763	0.469414
Q9QZF2	Glypican-1 OS=Mus musculus OX=10090 GN=Gpc1 PE=1 SV=1	0.822	1.03	0.869	1.039	1.012	0.975	1.115	1.051	0.883	1.05407	0.469986
Q9Z0H8	CAP-Gly domain-containing linker protein 2 OS=Mus musculus OX=10090 GN=Clip2 PE=1 SV=2	0.616	0.52	2.361	0.485	0.674	0.639	0.758	0.461	0.614	0.66366	0.470523
P62317	Small nuclear ribonucleoprotein Sm D2 OS=Mus musculus OX=10090 GN=Snrpd2 PE=1 SV=1	1.034	0.977	0.916	0.769	0.852	0.972	1.088	0.797	1.011	1.0631	0.471866
Q8VBV7	COP9 signalosome complex subunit 8 OS=Mus musculus OX=10090 GN=Cops8 PE=1 SV=1	1.023	1.214	0.868	1.237	1.098	0.874	1.012	1.17	1.013	0.934972	0.471903
Q63932	Dual specificity mitogen-activated protein kinase kinase 2 OS=Mus musculus OX=10090 GN=Map2k2 PE=1 SV=2	0.975	1.159	0.856	1.14	1.238	1.053	1.163	1.252	1.092	1.06185	0.472084
A2AJI0	MAP7 domain-containing protein 1 OS=Mus musculus OX=10090 GN=Map7d1 PE=1 SV=1	0.99	0.895	0.904	1.278	0.84	0.889	0.983	0.878	0.9	0.929794	0.472927
Q6P8I4	PEST proteolytic signal-containing nuclear protein OS=Mus musculus OX=10090 GN=Pcnp PE=1 SV=1	0.611	0.934	0.909	0.901	0.86	0.8	0.912	0.993	0.896	1.06791	0.473641
Q9R059	Four and a half LIM domains protein 3 OS=Mus musculus OX=10090 GN=Fhl3 PE=1 SV=2	0.823	1.149	0.955	0.913	0.94	0.975	0.94	1.143	0.985	1.05727	0.474045
Q8BJD1	Inter-alpha-trypsin inhibitor heavy chain H5 OS=Mus musculus OX=10090 GN=Itih5 PE=1 SV=1	1.297	0.894	1.223	0.838	0.998	1.055	0.981	0.711	1.072	0.909286	0.474225
Q62425	Cytochrome c oxidase subunit NDUFA4 OS=Mus musculus OX=10090 GN=Ndufa4 PE=1 SV=2	1.283	1.184	0.939	1.144	0.99	0.993	1.046	0.983	1.166	0.944946	0.474487
Q9WUX5	Protein MRVI1 OS=Mus musculus OX=10090 GN=Mrvi1 PE=1 SV=2	1.074	1.051	0.893	0.991	1.026	1.195	1.065	1.047	0.91	1.04692	0.47453
Q99LX0	Protein/nucleic acid deglycase DJ-1 OS=Mus musculus OX=10090 GN=Park7 PE=1 SV=1	0.959	1.151	0.87	1.14	1.122	1.222	1.134	1.115	0.963	1.05733	0.475588
Q68FH4	N-acetylgalactosamine kinase OS=Mus musculus OX=10090 GN=Galk2 PE=1 SV=1	1.103	1.31	0.853	1.227	1.28	1.186	1.231	1.293	1.2	1.06314	0.475605
Q9Z0H4	CUGBP Elav-like family member 2 OS=Mus musculus OX=10090 GN=Celf2 PE=1 SV=1	0.807	0.95	0.706	0.98	1.147	1.018	1.044	1.05	0.848	1.07843	0.475734
P21619	Lamin-B2 OS=Mus musculus OX=10090 GN=Lmnb2 PE=1 SV=2	0.964	0.772	1.042	0.748	1.017	1.225	1.106	0.691	0.982	1.10169	0.47646
P06802	Ectonucleotide pyrophosphatase/phosphodiesterase family member 1 OS=Mus musculus OX=10090 GN=Enpp1 PE=1 SV=4	0.855	0.804	0.694	0.95	1.209	0.931	0.9	0.936	1.188	1.09569	0.476798
Q8R307	Vacuolar protein sorting-associated protein 18 homolog OS=Mus musculus OX=10090 GN=Vps18 PE=1 SV=2	0.975	0.955	1.079	0.953	1.115	0.971	1.076	0.984	0.87	0.960459	0.477141
Q8K183	Pyridoxal kinase OS=Mus musculus OX=10090 GN=Pdxk PE=1 SV=1	0.934	1.152	0.772	1.105	0.936	0.995	1.103	1.046	1.015	1.06119	0.477251
Q99N93	39S ribosomal protein L16, mitochondrial OS=Mus musculus OX=10090 GN=Mrpl16 PE=1 SV=1	1.041	1.068	0.836	1.011	1.062	1.201	1.16	0.834	1.081	1.06517	0.477509
Q91ZJ5	UTP--glucose-1-phosphate uridylyltransferase OS=Mus musculus OX=10090 GN=Ugp2 PE=1 SV=3	0.96	1.107	0.891	1.152	1.013	1.079	1.022	1.158	1.022	1.04455	0.477628
Q9Z1G3	V-type proton ATPase subunit C 1 OS=Mus musculus OX=10090 GN=Atp6v1c1 PE=1 SV=4	1.092	1.073	0.977	1.151	1.066	0.975	1.09	0.935	1.132	0.963799	0.478152
P31230	Aminoacyl tRNA synthase complex-interacting multifunctional protein 1 OS=Mus musculus OX=10090 GN=Aimp1 PE=1 SV=2	1.031	1.039	0.945	1.12	0.992	0.869	1.046	0.945	1.081	0.960845	0.478452
Q6PB44	Tyrosine-protein phosphatase non-receptor type 23 OS=Mus musculus OX=10090 GN=Ptpn23 PE=1 SV=2	0.806	1.083	1.032	1.019	1.01	1.024	1.132	1.007	0.981	1.04646	0.478493
O88685	26S proteasome regulatory subunit 6A OS=Mus musculus OX=10090 GN=Psmc3 PE=1 SV=2	1.074	1.117	0.834	1.065	1.076	1.073	1.075	1.058	1.1	1.04191	0.478804
Q9CQI3	Glia maturation factor beta OS=Mus musculus OX=10090 GN=Gmfb PE=1 SV=3	1.17	1.225	0.813	1.232	0.928	1.005	0.855	1.091	1.025	0.925857	0.478914
P46638	Ras-related protein Rab-11B OS=Mus musculus OX=10090 GN=Rab11b PE=1 SV=3	0.987	1.199	0.861	1.082	1.019	1.063	1.021	1.184	1.06	1.05089	0.48001
P47739	Aldehyde dehydrogenase, dimeric NADP-preferring OS=Mus musculus OX=10090 GN=Aldh3a1 PE=1 SV=2	0.851	1.001	0.798	1.131	1.278	0.802	0.903	0.837	1.144	0.910753	0.48006
P52825	Carnitine O-palmitoyltransferase 2, mitochondrial OS=Mus musculus OX=10090 GN=Cpt2 PE=1 SV=2	1.086	1.218	0.826	1.082	1.078	1.015	1.036	1.234	1.209	1.06191	0.48034
P00920	Carbonic anhydrase 2 OS=Mus musculus OX=10090 GN=Ca2 PE=1 SV=4	0.557	0.7	1.518	0.507	0.737	1.123	0.815	1.019	0.901	1.19993	0.481991
P54763	Ephrin type-B receptor 2 OS=Mus musculus OX=10090 GN=Ephb2 PE=1 SV=3	0.734	1.015	1.226	1.021	0.873	1.047	1.007	1.053	1.067	1.07158	0.482116
P63085	Mitogen-activated protein kinase 1 OS=Mus musculus OX=10090 GN=Mapk1 PE=1 SV=3	0.892	1.188	0.831	1.234	1.043	1.152	1.075	1.173	1.03	1.06737	0.48283
P97372	Proteasome activator complex subunit 2 OS=Mus musculus OX=10090 GN=Psme2 PE=1 SV=4	0.76	1.016	0.665	1.091	1.121	0.813	0.94	1.163	1.196	1.10466	0.483258
P34928	Apolipoprotein C-I OS=Mus musculus OX=10090 GN=Apoc1 PE=1 SV=1	1.556	1.843	1.327	1.654	0.782	0.96	0.871	1.487	1.627	0.863062	0.483267
Q9DBS2	Tumor protein p63-regulated gene 1-like protein OS=Mus musculus OX=10090 GN=Tprg1l PE=1 SV=1	0.996	1.018	0.719	0.834	0.802	0.769	0.768	1.11	1.2	1.10065	0.483498
Q00519	Xanthine dehydrogenase/oxidase OS=Mus musculus OX=10090 GN=Xdh PE=1 SV=5	1.249	1.337	1	1.326	1.228	1.136	1.103	1.171	1.276	0.95399	0.48361
Q9CYD3	Cartilage-associated protein OS=Mus musculus OX=10090 GN=Crtap PE=1 SV=3	1.063	1.09	1.384	1.083	1.134	1.081	1.129	0.935	1.209	0.945864	0.483739
Q91YW3	DnaJ homolog subfamily C member 3 OS=Mus musculus OX=10090 GN=Dnajc3 PE=1 SV=1	0.926	0.989	0.675	1.062	1.012	0.915	0.924	1.142	1.016	1.07124	0.484407
Q99NB9	Splicing factor 3B subunit 1 OS=Mus musculus OX=10090 GN=Sf3b1 PE=1 SV=1	1.082	0.901	0.987	0.794	0.851	1.249	1.25	0.635	0.973	1.11241	0.48441
Q91YL3	Uridine-cytidine kinase-like 1 OS=Mus musculus OX=10090 GN=Uckl1 PE=1 SV=1	0.846	1.049	1.285	1.253	1.233	1.275	0.992	1.388	1.228	1.07726	0.485764
Q3USB7	Inactive phospholipase C-like protein 1 OS=Mus musculus OX=10090 GN=Plcl1 PE=1 SV=3	1.207	1.106	0.881	1.22	1.154	1.077	1.072	1.094	0.999	0.952317	0.486116
Q61790	Lymphocyte activation gene 3 protein OS=Mus musculus OX=10090 GN=Lag3 PE=1 SV=1	0.595	0.413	1.061	0.385	1.268	1.148	1.097	0.638	0.769	1.22649	0.486904
Q5M8N4	Epimerase family protein SDR39U1 OS=Mus musculus OX=10090 GN=Sdr39u1 PE=1 SV=2	1.238	1.099	1.034	1.107	1.105	0.997	1.075	1.069	1.179	0.967222	0.488185
P59999	Actin-related protein 2/3 complex subunit 4 OS=Mus musculus OX=10090 GN=Arpc4 PE=1 SV=3	1.098	0.936	0.896	1.073	1.048	1.004	0.957	0.953	0.991	0.966393	0.488361
O54984	ATPase Asna1 OS=Mus musculus OX=10090 GN=Asna1 PE=1 SV=2	0.772	1.024	0.884	1.169	1.276	1.151	0.954	1.279	1.067	1.08561	0.488399
P28063	Proteasome subunit beta type-8 OS=Mus musculus OX=10090 GN=Psmb8 PE=1 SV=2	0.922	1.006	1.086	1.086	0.884	0.933	1.194	1.036	1.02	1.04911	0.488561
Q9CQJ8	NADH dehydrogenase [ubiquinone] 1 beta subcomplex subunit 9 OS=Mus musculus OX=10090 GN=Ndufb9 PE=1 SV=3	1.132	0.641	0.725	1.073	1.062	1.031	0.908	0.983	1.142	1.09648	0.488841
Q4V9W2	Protein SREK1IP1 OS=Mus musculus OX=10090 GN=Srek1ip1 PE=1 SV=1	0.975	1.137	0.86	0.867	1.002	0.85	0.795	1.014	0.996	0.943762	0.489258
Q3UMU9	Hepatoma-derived growth factor-related protein 2 OS=Mus musculus OX=10090 GN=Hdgfl2 PE=1 SV=1	0.726	0.982	1.245	0.909	0.97	1.177	1.26	0.811	0.994	1.09737	0.489524
Q01730	Ras suppressor protein 1 OS=Mus musculus OX=10090 GN=Rsu1 PE=1 SV=3	1.01	1.036	0.894	1.075	1.087	0.958	0.936	1.029	1.029	0.968248	0.48956
Q8R1Q8	Cytoplasmic dynein 1 light intermediate chain 1 OS=Mus musculus OX=10090 GN=Dync1li1 PE=1 SV=1	1.005	1.147	0.891	1.133	1.003	1.104	1.004	1.22	1.017	1.04871	0.489865
Q9WVJ9	EGF-containing fibulin-like extracellular matrix protein 2 OS=Mus musculus OX=10090 GN=Efemp2 PE=1 SV=1	1.016	0.919	1.087	1.039	0.885	0.996	1.102	0.984	1.017	1.03594	0.490072
P58252	Elongation factor 2 OS=Mus musculus OX=10090 GN=Eef2 PE=1 SV=2	0.911	1.11	0.863	1.153	0.988	0.999	1.091	1.101	1.024	1.04851	0.490142
Q8CHT0	Delta-1-pyrroline-5-carboxylate dehydrogenase, mitochondrial OS=Mus musculus OX=10090 GN=Aldh4a1 PE=1 SV=3	0.928	1.138	0.851	1.022	1.062	0.992	0.962	1.135	1.111	1.04979	0.490298
P24549	Retinal dehydrogenase 1 OS=Mus musculus OX=10090 GN=Aldh1a1 PE=1 SV=5	0.988	1.21	0.855	1.17	1.055	0.98	1.11	1.236	1.147	1.05935	0.49098
P26883	Peptidyl-prolyl cis-trans isomerase FKBP1A OS=Mus musculus OX=10090 GN=Fkbp1a PE=1 SV=2	0.827	0.964	1.042	1.044	1.029	1.017	1.084	1.079	0.914	1.04311	0.491254
O88544	COP9 signalosome complex subunit 4 OS=Mus musculus OX=10090 GN=Cops4 PE=1 SV=1	0.804	1.079	0.805	1.172	1.131	0.967	1.037	1.325	1.001	1.08445	0.491928
Q6PAV2	Probable E3 ubiquitin-protein ligase HERC4 OS=Mus musculus OX=10090 GN=Herc4 PE=1 SV=2	0.785	1.093	0.754	0.96	0.97	0.99	0.871	1.09	0.937	1.06532	0.492111
Q9WU28	Prefoldin subunit 5 OS=Mus musculus OX=10090 GN=Pfdn5 PE=1 SV=1	0.948	1.041	0.955	1.123	1.043	1.037	1.088	1.052	1.023	1.0274	0.492975
Q8C0L8	Conserved oligomeric Golgi complex subunit 5 OS=Mus musculus OX=10090 GN=Cog5 PE=1 SV=3	1.033	1.248	0.904	1.26	1.258	1.037	1.128	1.475	1.263	1.07465	0.493184
P32020	Non-specific lipid-transfer protein OS=Mus musculus OX=10090 GN=Scp2 PE=1 SV=3	0.986	1.186	0.901	1.08	1.1	1.001	1.126	1.063	1.209	1.04678	0.493211
Q9R069	Basal cell adhesion molecule OS=Mus musculus OX=10090 GN=Bcam PE=1 SV=1	1.144	0.796	1.172	0.884	1.171	1.211	1.179	0.934	1.116	1.07412	0.493625
Q9D287	Pre-mRNA-splicing factor SPF27 OS=Mus musculus OX=10090 GN=Bcas2 PE=1 SV=1	1.104	0.837	1.441	1.118	1.038	1.2	1.414	1.086	1.102	1.08388	0.493864
Q8C4Q6	Axin interactor, dorsalization-associated protein OS=Mus musculus OX=10090 GN=Aida PE=1 SV=1	0.854	0.828	0.784	0.953	1.145	1.132	0.947	0.937	0.886	1.06869	0.494153
Q8R1X6	Spartin OS=Mus musculus OX=10090 GN=Spart PE=1 SV=1	0.858	1.03	0.971	0.95	0.933	1.028	1.144	1.037	0.793	1.05493	0.494518
Q9QYS9	Protein quaking OS=Mus musculus OX=10090 GN=Qki PE=1 SV=1	1.016	1.38	1.152	1.072	1.035	1.047	1.212	1.292	1.227	1.05615	0.494847
P58021	Transmembrane 9 superfamily member 2 OS=Mus musculus OX=10090 GN=Tm9sf2 PE=1 SV=1	1.267	1.249	0.987	1.384	1.23	0.972	1.308	1.653	1.373	1.08427	0.494918
P62918	60S ribosomal protein L8 OS=Mus musculus OX=10090 GN=Rpl8 PE=1 SV=2	1.019	1.042	1.084	1.136	0.825	0.849	1.07	0.967	0.991	0.949128	0.495271
Q921F2	TAR DNA-binding protein 43 OS=Mus musculus OX=10090 GN=Tardbp PE=1 SV=1	0.947	1.054	0.98	0.927	1.082	1.095	1.032	0.941	1.052	1.03206	0.495297
P28474	Alcohol dehydrogenase class-3 OS=Mus musculus OX=10090 GN=Adh5 PE=1 SV=3	0.905	1.087	0.793	1.041	1.112	0.947	1.017	1.174	1.042	1.05812	0.497101
Q3U0V1	Far upstream element-binding protein 2 OS=Mus musculus OX=10090 GN=Khsrp PE=1 SV=2	1.185	1.038	1.064	1.089	0.936	1.071	1.049	0.976	1.013	0.966915	0.497399
Q3ULW8	Protein mono-ADP-ribosyltransferase PARP3 OS=Mus musculus OX=10090 GN=Parp3 PE=2 SV=1	0.888	1.012	1.256	0.966	0.937	0.983	1.031	0.8	0.988	0.939415	0.497587
P39053-6	Isoform 6 of Dynamin-1 OS=Mus musculus OX=10090 GN=Dnm1	0.961	1.063	0.952	1.051	1.099	0.966	1.092	0.86	1.027	0.962007	0.497986
Q3UM45	Protein phosphatase 1 regulatory subunit 7 OS=Mus musculus OX=10090 GN=Ppp1r7 PE=1 SV=2	1.106	1.221	0.962	1.278	0.959	0.966	1.043	1.053	1.131	0.948471	0.498021
Q8BIJ6	Isoleucine--tRNA ligase, mitochondrial OS=Mus musculus OX=10090 GN=Iars2 PE=1 SV=1	0.887	1.095	0.857	1.013	1.008	0.959	0.927	1.109	1.072	1.04604	0.499703
Q9DD18	D-aminoacyl-tRNA deacylase 1 OS=Mus musculus OX=10090 GN=Dtd1 PE=1 SV=2	0.884	0.649	0.949	0.949	0.785	0.699	0.925	0.526	0.92	0.910223	0.499959
P51174	Long-chain specific acyl-CoA dehydrogenase, mitochondrial OS=Mus musculus OX=10090 GN=Acadl PE=1 SV=2	1.063	1.133	0.844	1.047	1.082	1.049	1.06	1.027	1.181	1.04396	0.500145
P29595	NEDD8 OS=Mus musculus OX=10090 GN=Nedd8 PE=1 SV=2	0.813	1.018	0.771	0.931	1.016	0.899	0.938	1.066	0.925	1.05188	0.500527
P04104	Keratin, type II cytoskeletal 1 OS=Mus musculus OX=10090 GN=Krt1 PE=1 SV=4	0.614	0.654	1.323	0.963	1.239	1.358	0.555	0.897	1.882	1.22366	0.500593
Q64324	Syntaxin-binding protein 2 OS=Mus musculus OX=10090 GN=Stxbp2 PE=1 SV=1	1.428	1.166	0.963	1.119	1.388	1.197	0.867	1.302	1.123	0.925338	0.501017
B1AZA5	Transmembrane protein 245 OS=Mus musculus OX=10090 GN=Tmem245 PE=1 SV=1	1.104	0.953	1.353	0.96	1.018	1.103	0.936	0.965	1.05	0.940516	0.501252
Q8VDM6	Heterogeneous nuclear ribonucleoprotein U-like protein 1 OS=Mus musculus OX=10090 GN=Hnrnpul1 PE=1 SV=1	0.928	1.126	1.149	1.018	0.95	1.021	1.001	0.941	1.022	0.963305	0.501342
Q6PGL7	WASH complex subunit 2 OS=Mus musculus OX=10090 GN=Washc2 PE=1 SV=1	0.945	0.841	1.005	1.041	0.952	1.068	1.135	0.812	1.017	1.05351	0.501478
P49935	Pro-cathepsin H OS=Mus musculus OX=10090 GN=Ctsh PE=1 SV=2	0.877	1.094	0.717	1.103	0.984	0.938	1.228	0.892	1.06	1.07801	0.502031
Q921J2	GTP-binding protein Rheb OS=Mus musculus OX=10090 GN=Rheb PE=1 SV=1	0.972	1.103	0.86	1.122	0.968	0.813	0.99	1.048	0.97	0.950498	0.502453
Q91YN5	UDP-N-acetylhexosamine pyrophosphorylase OS=Mus musculus OX=10090 GN=Uap1 PE=1 SV=1	0.862	1.077	1.249	1.135	1.094	1.054	1.08	1.036	0.95	0.950711	0.50248
A2RSX7	tRNA wybutosine-synthesizing protein 5 OS=Mus musculus OX=10090 GN=Tyw5 PE=2 SV=2	0.957	1.305	0.773	1.429	1.77	1.383	0.76	1.34	0.803	0.8594	0.502569
P54071	Isocitrate dehydrogenase [NADP], mitochondrial OS=Mus musculus OX=10090 GN=Idh2 PE=1 SV=3	0.906	1.233	0.921	1.053	1.049	0.98	1.047	1.128	1.196	1.05361	0.503699
Q925E0	Gamma-2-syntrophin OS=Mus musculus OX=10090 GN=Sntg2 PE=1 SV=1	1.221	1.203	1.028	1.143	1.024	1.322	1.13	1.115	1.112	1.04089	0.504328
Q0VF58	Collagen alpha-1(XIX) chain OS=Mus musculus OX=10090 GN=Col19a1 PE=2 SV=2	1.209	0.855	1.163	0.762	0.862	0.886	1.007	0.684	0.966	0.912956	0.504656
Q9ERG2	Striatin-3 OS=Mus musculus OX=10090 GN=Strn3 PE=1 SV=1	0.857	1.228	0.782	1.235	1.251	1.172	0.926	1.428	1.171	1.09681	0.505451
Q8K0E8	Fibrinogen beta chain OS=Mus musculus OX=10090 GN=Fgb PE=1 SV=1	0.927	0.679	2.143	0.639	0.727	0.834	0.801	0.847	0.702	0.778104	0.505773
Q99K48	Non-POU domain-containing octamer-binding protein OS=Mus musculus OX=10090 GN=Nono PE=1 SV=3	0.882	0.979	0.98	0.845	0.913	1.071	1.068	0.818	0.899	1.04805	0.506466
P62878	E3 ubiquitin-protein ligase RBX1 OS=Mus musculus OX=10090 GN=Rbx1 PE=1 SV=1	1.102	1.014	1.233	1.001	0.807	0.924	1.056	0.997	0.913	0.942893	0.507524
Q9DCH4	Eukaryotic translation initiation factor 3 subunit F OS=Mus musculus OX=10090 GN=Eif3f PE=1 SV=2	0.937	0.961	0.775	0.94	0.924	0.919	0.939	0.972	0.911	1.03069	0.50827
Q8BFU2	Histone H2A type 3 OS=Mus musculus OX=10090 GN=Hist3h2a PE=1 SV=3	1.084	0.552	2.084	0.502	0.757	1.063	0.844	0.397	0.699	0.753916	0.50839
P06745	Glucose-6-phosphate isomerase OS=Mus musculus OX=10090 GN=Gpi PE=1 SV=4	0.971	1.129	0.82	1.05	1.074	1.069	1.047	1.101	0.996	1.04406	0.508446
P08752	Guanine nucleotide-binding protein G(i) subunit alpha-2 OS=Mus musculus OX=10090 GN=Gnai2 PE=1 SV=5	1.299	1.089	1.089	1.109	1.067	1.171	1.151	1.227	1.119	1.0322	0.508678
P09055	Integrin beta-1 OS=Mus musculus OX=10090 GN=Itgb1 PE=1 SV=1	0.985	0.948	0.868	1.074	1.015	0.966	0.947	1.076	1.057	1.03425	0.509197
P16858	Glyceraldehyde-3-phosphate dehydrogenase OS=Mus musculus OX=10090 GN=Gapdh PE=1 SV=2	1.057	1.136	0.946	1.261	1.025	0.919	1.014	1.19	0.998	0.949539	0.509349
Q03147	Cyclin-dependent kinase 7 OS=Mus musculus OX=10090 GN=Cdk7 PE=1 SV=2	1.433	1.187	0.993	1.134	1.187	1.267	1.284	0.935	0.932	0.930654	0.509407
Q9EQ80	NIF3-like protein 1 OS=Mus musculus OX=10090 GN=Nif3l1 PE=1 SV=4	0.736	1.157	0.83	1.053	1.131	1.072	1.092	0.999	1.032	1.06863	0.51026
P14733	Lamin-B1 OS=Mus musculus OX=10090 GN=Lmnb1 PE=1 SV=3	0.989	0.85	0.997	0.632	0.943	1.068	1.061	0.753	0.926	1.07912	0.510283
O08663	Methionine aminopeptidase 2 OS=Mus musculus OX=10090 GN=Metap2 PE=1 SV=1	0.987	0.918	1.103	1.057	0.938	0.923	1.115	0.909	0.886	0.957675	0.510495
Q8CGC7	Bifunctional glutamate/proline--tRNA ligase OS=Mus musculus OX=10090 GN=Eprs PE=1 SV=4	0.961	1.119	0.922	1.105	0.991	1.006	1.114	1.034	1.06	1.03325	0.511006
Q9CQC6	Basic leucine zipper and W2 domain-containing protein 1 OS=Mus musculus OX=10090 GN=Bzw1 PE=1 SV=1	1.168	1.22	0.946	1.381	1.061	1.026	1.06	1.117	1.174	0.947239	0.511264
Q9D855	Cytochrome b-c1 complex subunit 7 OS=Mus musculus OX=10090 GN=Uqcrb PE=1 SV=3	1.061	0.829	0.813	0.977	0.938	0.869	0.983	0.939	1.086	1.04943	0.511862
Q8R1B4	Eukaryotic translation initiation factor 3 subunit C OS=Mus musculus OX=10090 GN=Eif3c PE=1 SV=1	0.882	0.976	0.942	0.995	0.984	1.024	1.043	0.92	0.935	1.02584	0.512131
P36536	GTP-binding protein SAR1a OS=Mus musculus OX=10090 GN=Sar1a PE=1 SV=1	0.788	1.15	1.141	1.087	1.09	1.238	1.349	0.986	0.947	1.07496	0.513273
Q9WUR2	Enoyl-CoA delta isomerase 2, mitochondrial OS=Mus musculus OX=10090 GN=Eci2 PE=1 SV=2	0.906	0.943	0.935	0.981	0.928	0.949	0.863	0.965	1.104	1.03372	0.513327
Q9D823	60S ribosomal protein L37 OS=Mus musculus OX=10090 GN=Rpl37 PE=3 SV=3	0.879	1.002	1.465	0.955	0.622	0.973	0.878	0.649	0.974	0.882084	0.514491
Q9CQC7	NADH dehydrogenase [ubiquinone] 1 beta subcomplex subunit 4 OS=Mus musculus OX=10090 GN=Ndufb4 PE=1 SV=3	1.415	0.757	0.786	1.092	1.141	1.099	1.26	0.982	1.221	1.09854	0.514663
Q8BVU0	DISP complex protein LRCH3 OS=Mus musculus OX=10090 GN=Lrch3 PE=1 SV=3	0.958	1.017	0.809	1	0.922	0.878	0.698	1.09	0.874	0.940289	0.514965
Q8CIG8	Protein arginine N-methyltransferase 5 OS=Mus musculus OX=10090 GN=Prmt5 PE=1 SV=3	1.023	1.173	0.929	1.116	1.183	1.056	1.157	1.106	1.185	1.03798	0.515226
Q6ZWR6	Nesprin-1 OS=Mus musculus OX=10090 GN=Syne1 PE=1 SV=2	0.937	1.072	1.158	0.927	0.972	0.991	1.048	0.938	0.922	0.962051	0.515835
Q91V98	Endosialin OS=Mus musculus OX=10090 GN=Cd248 PE=1 SV=1	1.14	1.108	0.928	1.45	1.041	1.309	1.271	1.156	1.093	1.06516	0.516438
P51912	Neutral amino acid transporter B(0) OS=Mus musculus OX=10090 GN=Slc1a5 PE=1 SV=2	1.118	0.924	0.974	1.124	1.033	1.133	1.167	0.905	1.121	1.04533	0.51707
O70400	PDZ and LIM domain protein 1 OS=Mus musculus OX=10090 GN=Pdlim1 PE=1 SV=4	1.08	1.043	0.796	1.011	1.012	0.933	0.939	0.986	0.939	0.960391	0.517248
P11983	T-complex protein 1 subunit alpha OS=Mus musculus OX=10090 GN=Tcp1 PE=1 SV=3	1.334	0.938	0.966	1.248	1.151	1.055	1.108	0.957	1.133	0.943099	0.517608
Q61655	ATP-dependent RNA helicase DDX19A OS=Mus musculus OX=10090 GN=Ddx19a PE=1 SV=2	0.953	0.996	0.828	1.146	1.077	0.939	0.847	1.053	0.965	0.951	0.517957
Q9Z0X1	Apoptosis-inducing factor 1, mitochondrial OS=Mus musculus OX=10090 GN=Aifm1 PE=1 SV=1	1.395	0.918	0.979	1.298	1.368	1.037	1.046	1.447	1.755	1.1088	0.51796
Q6PDI5	Proteasome adapter and scaffold protein ECM29 OS=Mus musculus OX=10090 GN=Ecpas PE=1 SV=3	1.001	1.028	1.068	1.158	1.059	1.003	1.073	0.99	1.085	0.97643	0.518236
Q9EQQ2	Protein YIPF5 OS=Mus musculus OX=10090 GN=Yipf5 PE=1 SV=1	0.841	1.265	0.872	1.163	1.244	1.166	1.377	1.294	0.862	1.09076	0.518305
P29341	Polyadenylate-binding protein 1 OS=Mus musculus OX=10090 GN=Pabpc1 PE=1 SV=2	1.021	1.196	0.764	1.025	0.923	0.978	1.02	1.169	1.016	1.06081	0.519226
Q640N1	Adipocyte enhancer-binding protein 1 OS=Mus musculus OX=10090 GN=Aebp1 PE=1 SV=1	0.892	0.985	0.916	1.092	1	0.938	0.928	0.93	0.997	0.970573	0.519678
P62737	Actin, aortic smooth muscle OS=Mus musculus OX=10090 GN=Acta2 PE=1 SV=1	1.271	1.064	0.652	1.296	1.178	0.795	0.776	1.145	1.203	0.897043	0.519702
Q9DAS9	Guanine nucleotide-binding protein G(I)/G(S)/G(O) subunit gamma-12 OS=Mus musculus OX=10090 GN=Gng12 PE=1 SV=3	1.23	0.788	1.055	1.026	1.093	0.912	0.98	0.908	1.107	0.94063	0.519705
Q8BUY9	Geranylgeranyl transferase type-1 subunit beta OS=Mus musculus OX=10090 GN=Pggt1b PE=1 SV=1	0.851	0.895	1.285	0.806	0.831	1.192	1.025	0.905	0.927	1.08424	0.520048
P57776	Elongation factor 1-delta OS=Mus musculus OX=10090 GN=Eef1d PE=1 SV=3	1.022	1.003	1.027	1.163	0.909	1.151	1.109	1.04	0.959	1.03898	0.520225
P62821	Ras-related protein Rab-1A OS=Mus musculus OX=10090 GN=Rab1A PE=1 SV=3	0.886	1.103	0.546	1.176	0.966	0.862	0.828	1.357	1.144	1.12011	0.520274
P28658	Ataxin-10 OS=Mus musculus OX=10090 GN=Atxn10 PE=1 SV=2	0.785	1.165	1	0.927	0.943	0.883	1.321	1.062	0.897	1.07962	0.52031
Q3TC72	Fumarylacetoacetate hydrolase domain-containing protein 2A OS=Mus musculus OX=10090 GN=Fahd2 PE=1 SV=1	1.015	1.314	0.836	0.936	1.213	0.929	0.972	1.132	0.924	0.930796	0.520612
Q924M7	Mannose-6-phosphate isomerase OS=Mus musculus OX=10090 GN=Mpi PE=1 SV=1	1.063	1.009	0.994	1.205	1.322	0.9	1.157	1.526	1.254	1.08104	0.52106
Q64112	Interferon-induced protein with tetratricopeptide repeats 2 OS=Mus musculus OX=10090 GN=Ifit2 PE=1 SV=1	0.88	1.012	1.134	1.105	1.112	1.084	1.126	1.016	1.125	1.03734	0.52112
Q8VI75	Importin-4 OS=Mus musculus OX=10090 GN=Ipo4 PE=1 SV=1	1.064	1.275	1.044	1.096	1.098	1.172	1.095	1.185	1.144	1.03012	0.521932
Q63850	Nuclear pore glycoprotein p62 OS=Mus musculus OX=10090 GN=Nup62 PE=1 SV=2	0.96	1.089	0.843	1.067	1.027	0.91	1.088	1.091	1.07	1.04267	0.522125
Q62165	Dystroglycan OS=Mus musculus OX=10090 GN=Dag1 PE=1 SV=4	1	1.118	1.012	1.131	1.034	1.062	0.976	1.155	1.182	1.03281	0.522147
Q8BH15	CCR4-NOT transcription complex subunit 10 OS=Mus musculus OX=10090 GN=Cnot10 PE=1 SV=1	1.152	1.121	0.763	1.002	1.142	1.146	1.022	1.127	1.082	1.05623	0.522866
Q6IFZ9	Keratin, type II cytoskeletal 74 OS=Mus musculus OX=10090 GN=Krt74 PE=3 SV=1	0.654	0.505	1.644	0.855	1.617	2.701	0.407	0.805	1.721	1.33507	0.522994
P09242	Alkaline phosphatase, tissue-nonspecific isozyme OS=Mus musculus OX=10090 GN=Alpl PE=1 SV=2	0.969	0.618	1.023	0.814	1.328	1.261	1.63	0.671	0.859	1.16293	0.523172
Q8K411	Presequence protease, mitochondrial OS=Mus musculus OX=10090 GN=Pitrm1 PE=1 SV=1	1.025	1.163	0.951	1.061	1.075	1.075	1.052	1.062	1.148	1.02773	0.523338
Q9CQV6	Microtubule-associated proteins 1A/1B light chain 3B OS=Mus musculus OX=10090 GN=Map1lc3b PE=1 SV=3	0.721	0.991	0.665	0.916	0.78	0.676	0.886	1.022	0.927	1.07752	0.52368
Q9ESL4	Mitogen-activated protein kinase kinase kinase 20 OS=Mus musculus OX=10090 GN=Map3k20 PE=1 SV=1	0.934	1.011	0.762	1.039	1.038	1.019	1.015	1.143	0.86	1.05482	0.523741
Q6PD03	Serine/threonine-protein phosphatase 2A 56 kDa regulatory subunit alpha isoform OS=Mus musculus OX=10090 GN=Ppp2r5a PE=1 SV=1	1.011	1.268	0.736	0.984	1.031	0.857	0.881	1.02	0.992	0.931909	0.523752
Q60766	Immunity-related GTPase family M protein 1 OS=Mus musculus OX=10090 GN=Irgm1 PE=1 SV=1	0.904	0.894	1.347	1.093	1.156	1.234	1.274	0.94	1.179	1.07226	0.523794
Q60930	Voltage-dependent anion-selective channel protein 2 OS=Mus musculus OX=10090 GN=Vdac2 PE=1 SV=2	1.382	0.633	0.997	0.786	1.243	1.345	1.387	0.781	1.057	1.13321	0.523982
P70387	Hereditary hemochromatosis protein homolog OS=Mus musculus OX=10090 GN=Hfe PE=1 SV=2	0.759	1.091	0.821	0.888	0.795	1.171	0.783	0.735	1.112	1.09124	0.524309
Q8CCK0	Core histone macro-H2A.2 OS=Mus musculus OX=10090 GN=H2afy2 PE=1 SV=3	1.11	0.781	1.211	0.77	1.239	1.284	1.175	1.079	0.914	1.08883	0.524535
Q11136	Xaa-Pro dipeptidase OS=Mus musculus OX=10090 GN=Pepd PE=1 SV=3	0.954	1.157	1.017	1.11	1.166	1.035	1.095	1.092	0.954	0.965951	0.525298
Q8K3C3	Protein LZIC OS=Mus musculus OX=10090 GN=Lzic PE=1 SV=1	1.161	1.022	0.843	1.132	1.098	0.845	0.889	1.122	1.107	0.942494	0.525419
Q9QZ23	NFU1 iron-sulfur cluster scaffold homolog, mitochondrial OS=Mus musculus OX=10090 GN=Nfu1 PE=1 SV=2	1.222	1.213	0.984	1.107	0.935	0.945	0.968	1.144	1.101	0.951749	0.525552
Q8K2C7	Protein OS-9 OS=Mus musculus OX=10090 GN=Os9 PE=1 SV=2	0.925	0.987	1.327	1.084	0.967	0.958	1.034	0.972	1.044	0.94707	0.52618
Q9QXA5	U6 snRNA-associated Sm-like protein LSm4 OS=Mus musculus OX=10090 GN=Lsm4 PE=1 SV=1	0.941	1.152	0.871	1.101	1.2	0.893	1.121	1.069	1.47	1.08096	0.52659
Q61411	GTPase HRas OS=Mus musculus OX=10090 GN=Hras PE=1 SV=2	1.1	0.862	0.768	1.068	1.122	1.055	0.896	1.159	1.076	1.06352	0.527257
Q3U7U3	F-box only protein 7 OS=Mus musculus OX=10090 GN=Fbxo7 PE=1 SV=2	1.407	1.513	0.933	0.94	1.542	1.214	1.748	1.24	1.369	1.09925	0.52736
P80315	T-complex protein 1 subunit delta OS=Mus musculus OX=10090 GN=Cct4 PE=1 SV=3	1.091	0.988	0.755	1.238	1.079	0.885	0.9	1.024	1.052	0.936954	0.527427
Q9CZA6	Nuclear distribution protein nudE homolog 1 OS=Mus musculus OX=10090 GN=Nde1 PE=1 SV=1	0.953	1.054	0.841	0.954	0.877	0.976	0.946	1.122	0.866	1.04456	0.527944
Q9R0Y5	Adenylate kinase isoenzyme 1 OS=Mus musculus OX=10090 GN=Ak1 PE=1 SV=1	0.863	0.919	0.713	0.967	1.169	1.095	1.082	0.903	0.884	1.06996	0.528295
P08122	Collagen alpha-2(IV) chain OS=Mus musculus OX=10090 GN=Col4a2 PE=1 SV=4	0.834	0.782	2.174	0.84	0.995	0.915	1.059	0.852	0.871	0.821556	0.52869
Q9D8T7	SRA stem-loop-interacting RNA-binding protein, mitochondrial OS=Mus musculus OX=10090 GN=Slirp PE=1 SV=2	1.098	1.101	0.866	0.978	0.838	1.041	1.053	1.039	0.948	1.04512	0.528738
Q99LM2	CDK5 regulatory subunit-associated protein 3 OS=Mus musculus OX=10090 GN=Cdk5rap3 PE=1 SV=1	0.982	1.117	1.153	1.08	0.913	1.023	1.201	1.046	1.088	1.03861	0.528859
Q9D967	Magnesium-dependent phosphatase 1 OS=Mus musculus OX=10090 GN=Mdp1 PE=1 SV=1	0.931	1.204	0.801	1.118	1.115	1.159	1.159	1.103	0.96	1.05944	0.528949
P52196	Thiosulfate sulfurtransferase OS=Mus musculus OX=10090 GN=Tst PE=1 SV=3	0.955	1.105	0.722	1.049	1.004	0.907	0.933	1.163	1.113	1.06412	0.529117
O70133	ATP-dependent RNA helicase A OS=Mus musculus OX=10090 GN=Dhx9 PE=1 SV=2	1.107	0.943	1.276	0.753	1.131	1.285	1.261	0.849	1.128	1.08517	0.52972
Q62384	Zinc finger protein ZPR1 OS=Mus musculus OX=10090 GN=Zpr1 PE=1 SV=1	1.032	1.191	0.935	1.253	0.951	0.913	1.11	1.268	1.273	1.06397	0.530809
Q8BVI4	Dihydropteridine reductase OS=Mus musculus OX=10090 GN=Qdpr PE=1 SV=2	0.9	1.108	0.83	1.115	1.095	0.979	1.005	1.179	1.083	1.05141	0.531252
O55101	Synaptogyrin-2 OS=Mus musculus OX=10090 GN=Syngr2 PE=2 SV=1	1.186	1.096	1.111	1.06	0.938	1.029	1.145	1.1	1.182	1.0332	0.5314
Q921W4	Quinone oxidoreductase-like protein 1 OS=Mus musculus OX=10090 GN=Cryzl1 PE=1 SV=1	0.839	1.008	0.909	0.959	1.147	1.017	1.018	1.108	0.924	1.04561	0.531602
P47963	60S ribosomal protein L13 OS=Mus musculus OX=10090 GN=Rpl13 PE=1 SV=3	1.041	0.956	1.11	0.822	0.834	1.151	1.239	0.738	0.987	1.07994	0.532348
P97802	Angiogenin-3 OS=Mus musculus OX=10090 GN=Ang3 PE=1 SV=2	0.553	0.413	1.372	0.566	0.877	1.118	1.4	0.55	0.645	1.22752	0.532954
Q91YJ5	Translation initiation factor IF-2, mitochondrial OS=Mus musculus OX=10090 GN=Mtif2 PE=1 SV=2	0.866	1.189	1.079	1.352	1.244	1.174	1.007	1.136	1.001	0.941972	0.533364
Q3B7Z2	Oxysterol-binding protein 1 OS=Mus musculus OX=10090 GN=Osbp PE=1 SV=3	0.792	1.04	0.949	0.963	1.128	1.104	1.032	1.069	0.89	1.05065	0.533578
Q8R2Y0	Monoacylglycerol lipase ABHD6 OS=Mus musculus OX=10090 GN=Abhd6 PE=1 SV=1	1.151	1.195	1.072	1.166	1.208	1.089	0.768	1.572	1.709	1.10886	0.534314
Q99L43	Phosphatidate cytidylyltransferase 2 OS=Mus musculus OX=10090 GN=Cds2 PE=1 SV=1	1.2	1.002	1.27	1.038	1.023	1.06	1.098	0.981	1.114	0.960826	0.53479
P11688	Integrin alpha-5 OS=Mus musculus OX=10090 GN=Itga5 PE=1 SV=3	1.002	0.901	0.892	1.234	0.968	0.968	0.944	1.239	1.087	1.06014	0.534861
Q9CZD3	Glycine--tRNA ligase OS=Mus musculus OX=10090 GN=Gars PE=1 SV=1	1.023	1.233	0.848	1.098	1.128	0.967	0.971	1.006	1.115	0.951923	0.535912
O70373	Xin actin-binding repeat-containing protein 1 OS=Mus musculus OX=10090 GN=Xirp1 PE=1 SV=2	1.003	0.93	1.132	1.025	1.052	1.067	1.036	0.992	0.886	0.967765	0.53606
Q3V1T4	Prolyl 3-hydroxylase 1 OS=Mus musculus OX=10090 GN=P3h1 PE=1 SV=2	1.067	1.017	0.933	1.24	1.221	1.166	1.283	1.002	1.15	1.04988	0.53625
Q3V1L4	Cytosolic purine 5'-nucleotidase OS=Mus musculus OX=10090 GN=Nt5c2 PE=1 SV=2	1.275	0.665	0.356	1.123	0.685	0.362	0.569	0.748	1.019	0.821759	0.536735
Q3THW5	Histone H2A.V OS=Mus musculus OX=10090 GN=H2afv PE=1 SV=3	1.013	0.815	2.914	0.699	0.975	1.012	1.12	0.718	1.054	0.760599	0.536894
Q9D154	Leukocyte elastase inhibitor A OS=Mus musculus OX=10090 GN=Serpinb1a PE=1 SV=1	0.693	0.961	1.242	0.949	1.153	0.971	1.208	0.951	1.188	1.07993	0.537996
P70333	Heterogeneous nuclear ribonucleoprotein H2 OS=Mus musculus OX=10090 GN=Hnrnph2 PE=1 SV=1	1.075	1.213	0.863	1.016	0.898	0.815	0.841	1.101	1.048	0.939042	0.538803
O89110	Caspase-8 OS=Mus musculus OX=10090 GN=Casp8 PE=1 SV=1	0.729	0.981	0.924	1.059	1.005	1.024	0.953	0.936	1.02	1.04646	0.538818
P63089	Pleiotrophin OS=Mus musculus OX=10090 GN=Ptn PE=1 SV=1	0.97	0.773	0.856	0.966	1.165	1.169	0.902	0.965	0.981	1.06158	0.539133
O08749	Dihydrolipoyl dehydrogenase, mitochondrial OS=Mus musculus OX=10090 GN=Dld PE=1 SV=2	1.045	0.977	0.786	0.998	0.986	0.942	0.99	0.96	1.093	1.03949	0.539435
Q8BQ33	Treslin OS=Mus musculus OX=10090 GN=Ticrr PE=1 SV=2	1.411	1.529	1.036	1.344	1.396	1.602	1.956	0.998	1.336	1.09663	0.539683
Q8BX02	KN motif and ankyrin repeat domain-containing protein 2 OS=Mus musculus OX=10090 GN=Kank2 PE=1 SV=1	0.979	1.124	1.029	1.117	1.106	1.142	1.068	1.178	1.014	1.02754	0.540121
Q9D1H7	Golgi to ER traffic protein 4 homolog OS=Mus musculus OX=10090 GN=Get4 PE=1 SV=2	1.106	1.343	0.896	1.198	1.185	1.125	1.053	1.117	1.07	0.952558	0.540196
P59024	Peptidyl-prolyl cis-trans isomerase FKBP14 OS=Mus musculus OX=10090 GN=Fkbp14 PE=1 SV=1	0.838	0.975	0.878	1.07	1.053	0.853	1.249	0.861	1.154	1.06902	0.540274
Q8K1N2	Pleckstrin homology-like domain family B member 2 OS=Mus musculus OX=10090 GN=Phldb2 PE=1 SV=2	0.919	0.918	0.884	1.128	0.98	1.004	1.119	1.01	0.894	1.0424	0.540444
Q64674	Spermidine synthase OS=Mus musculus OX=10090 GN=Srm PE=1 SV=1	0.796	1.151	0.698	1.169	1.009	1.075	0.858	1.216	1.031	1.08335	0.540784
P62245	40S ribosomal protein S15a OS=Mus musculus OX=10090 GN=Rps15a PE=1 SV=2	0.954	0.966	0.899	0.891	1.114	0.666	1.185	0.68	1.016	0.919102	0.540786
O88322	Nidogen-2 OS=Mus musculus OX=10090 GN=Nid2 PE=1 SV=2	0.898	0.964	1.798	1.069	0.935	1.129	1.257	0.856	0.728	0.876148	0.542267
Q65Z40	Wings apart-like protein homolog OS=Mus musculus OX=10090 GN=Wapl PE=1 SV=2	1.058	1.236	1.109	1	1.264	1.539	0.934	1.077	1.318	1.07376	0.542404
Q8BRH0	Protein O-mannosyl-transferase TMTC3 OS=Mus musculus OX=10090 GN=Tmtc3 PE=1 SV=2	1.203	0.892	0.835	1.241	0.936	1.168	1.128	0.873	1.214	1.07279	0.54246
Q8VDI7	Ubiquitin-associated domain-containing protein 1 OS=Mus musculus OX=10090 GN=Ubac1 PE=1 SV=2	0.881	1.336	1.217	1.007	1.045	1.38	0.997	1.211	1.098	1.06772	0.542743
P62192	26S proteasome regulatory subunit 4 OS=Mus musculus OX=10090 GN=Psmc1 PE=1 SV=1	1.02	1.213	1.017	1.207	0.979	1.076	1.148	1.104	1.176	1.03569	0.54297
P35762	CD81 antigen OS=Mus musculus OX=10090 GN=Cd81 PE=1 SV=2	1.119	1.629	0.988	1.305	1.691	0.953	1.54	2.251	1.369	1.13506	0.543071
P57784	U2 small nuclear ribonucleoprotein A' OS=Mus musculus OX=10090 GN=Snrpa1 PE=1 SV=2	1.297	1.018	0.991	0.938	1.163	1.25	1.254	0.924	1.155	1.05951	0.543143
Q60692	Proteasome subunit beta type-6 OS=Mus musculus OX=10090 GN=Psmb6 PE=1 SV=3	0.863	1.001	0.693	0.996	0.907	0.885	0.943	0.988	0.922	1.04765	0.543424
Q60739	BAG family molecular chaperone regulator 1 OS=Mus musculus OX=10090 GN=Bag1 PE=1 SV=3	0.866	1.082	0.756	1.054	0.909	0.926	0.928	1.086	0.988	1.05207	0.5435
P97290	Plasma protease C1 inhibitor OS=Mus musculus OX=10090 GN=Serping1 PE=1 SV=3	0.487	0.638	0.587	0.729	0.805	0.527	0.598	0.726	1.051	1.11753	0.543836
Q9JLN9	Serine/threonine-protein kinase mTOR OS=Mus musculus OX=10090 GN=Mtor PE=1 SV=2	0.947	1.109	0.847	0.917	1.047	0.93	0.96	1.06	1.107	1.04197	0.545678
P51855	Glutathione synthetase OS=Mus musculus OX=10090 GN=Gss PE=1 SV=1	1.045	1.14	0.74	1.71	1.263	0.898	1.202	1.039	1.102	0.898822	0.545726
P70349	Histidine triad nucleotide-binding protein 1 OS=Mus musculus OX=10090 GN=Hint1 PE=1 SV=3	0.949	1.008	0.75	1.028	1.044	1.005	1.022	0.993	0.961	1.04127	0.545834
O09106	Histone deacetylase 1 OS=Mus musculus OX=10090 GN=Hdac1 PE=1 SV=1	1.027	0.957	0.889	0.873	1.035	1.147	0.973	0.95	0.907	1.03979	0.546184
P97429	Annexin A4 OS=Mus musculus OX=10090 GN=Anxa4 PE=1 SV=4	1.013	1.132	0.881	1.062	1.031	0.982	0.974	1.175	1.128	1.04	0.546443
Q8VIJ6	Splicing factor, proline- and glutamine-rich OS=Mus musculus OX=10090 GN=Sfpq PE=1 SV=1	1.011	1.058	1.079	0.977	0.994	1.019	1.069	0.839	1.04	0.968695	0.546611
Q6PDG5	SWI/SNF complex subunit SMARCC2 OS=Mus musculus OX=10090 GN=Smarcc2 PE=1 SV=2	0.911	0.996	1.032	0.873	1.207	0.958	1.158	1.058	1.032	1.04752	0.546942
A2RSJ4	UHRF1-binding protein 1-like OS=Mus musculus OX=10090 GN=Uhrf1bp1l PE=1 SV=2	0.864	1.003	0.89	1.133	0.995	1.008	1.151	0.924	0.998	1.04427	0.547009
B2RRE7	OTU domain-containing protein 4 OS=Mus musculus OX=10090 GN=Otud4 PE=1 SV=1	0.806	1.058	1.111	1.01	0.97	0.915	1.233	0.816	1.303	1.07644	0.547294
Q9D6K8	FUN14 domain-containing protein 2 OS=Mus musculus OX=10090 GN=Fundc2 PE=1 SV=1	0.859	0.991	0.644	1.029	0.927	0.766	0.887	1.176	1.006	1.07725	0.547489
Q8R2H9	Phosphoethanolamine/phosphocholine phosphatase OS=Mus musculus OX=10090 GN=Phospho1 PE=1 SV=1	0.991	1.053	1.231	1.176	0.943	1.119	1.103	1.014	1.277	1.04584	0.547668
Q8BT60	Copine-3 OS=Mus musculus OX=10090 GN=Cpne3 PE=1 SV=2	1.064	1.227	0.946	1.121	1.118	1.104	1.064	1.157	1.203	1.0336	0.547922
Q9JII5	DAZ-associated protein 1 OS=Mus musculus OX=10090 GN=Dazap1 PE=1 SV=2	1.068	1.204	0.855	1.102	0.9	0.868	0.901	1.067	1.05	0.947066	0.548272
P48962	ADP/ATP translocase 1 OS=Mus musculus OX=10090 GN=Slc25a4 PE=1 SV=4	1.046	0.83	0.724	1.052	1.074	0.956	0.913	1.028	1.107	1.05904	0.548793
P11276	Fibronectin OS=Mus musculus OX=10090 GN=Fn1 PE=1 SV=4	0.879	0.737	1.828	0.753	0.858	0.918	0.911	0.764	0.857	0.853116	0.548888
Q9JIX8	Apoptotic chromatin condensation inducer in the nucleus OS=Mus musculus OX=10090 GN=Acin1 PE=1 SV=3	0.922	0.964	0.983	0.833	0.959	1.012	1.088	0.87	0.895	1.03653	0.549005
Q80UU9	Membrane-associated progesterone receptor component 2 OS=Mus musculus OX=10090 GN=Pgrmc2 PE=1 SV=2	1.005	1.196	1.076	1.322	1.143	1.136	1.079	1.453	1.166	1.05233	0.549092
P42227	Signal transducer and activator of transcription 3 OS=Mus musculus OX=10090 GN=Stat3 PE=1 SV=2	0.786	1.174	0.913	1.014	1.017	1.098	1.027	1.077	0.923	1.05144	0.550279
Q8BP47	Asparagine--tRNA ligase, cytoplasmic OS=Mus musculus OX=10090 GN=Nars PE=1 SV=2	1.125	1.129	0.91	1.221	1.111	1.056	1.073	0.95	1.147	0.961154	0.550513
P70429	Ena/VASP-like protein OS=Mus musculus OX=10090 GN=Evl PE=1 SV=2	1.178	1.469	1.082	1.43	1.157	1.08	1.477	1.366	1.425	1.05842	0.550799
Q80XI3	Eukaryotic translation initiation factor 4 gamma 3 OS=Mus musculus OX=10090 GN=Eif4g3 PE=1 SV=2	0.769	0.917	0.907	0.982	1.153	1.018	1.011	1.201	0.804	1.06652	0.550874
Q8BGQ7	Alanine--tRNA ligase, cytoplasmic OS=Mus musculus OX=10090 GN=Aars PE=1 SV=1	1.004	1.135	0.864	1.078	1.116	1.079	1.131	0.995	1.107	1.03714	0.550881
P68181	cAMP-dependent protein kinase catalytic subunit beta OS=Mus musculus OX=10090 GN=Prkacb PE=1 SV=2	1.311	1.354	0.762	1.196	0.967	0.953	0.921	1.204	1.048	0.92263	0.551145
P35700	Peroxiredoxin-1 OS=Mus musculus OX=10090 GN=Prdx1 PE=1 SV=1	1.057	1.244	0.742	1.2	1.053	0.901	0.884	1.105	1.068	0.934196	0.551431
P62075	Mitochondrial import inner membrane translocase subunit Tim13 OS=Mus musculus OX=10090 GN=Timm13 PE=1 SV=1	0.773	0.829	0.736	0.935	0.814	0.648	0.946	0.844	1.039	1.06343	0.551446
Q8R366	Immunoglobulin superfamily member 8 OS=Mus musculus OX=10090 GN=Igsf8 PE=1 SV=2	1.103	1.194	0.828	0.963	1.043	1.093	1.026	0.987	1.204	1.04999	0.551607
Q8BH04	Phosphoenolpyruvate carboxykinase [GTP], mitochondrial OS=Mus musculus OX=10090 GN=Pck2 PE=1 SV=1	1.003	1.188	0.892	1.08	0.989	1.021	1.111	1.034	1.105	1.03625	0.551607
Q3V009	Transmembrane emp24 domain-containing protein 1 OS=Mus musculus OX=10090 GN=Tmed1 PE=1 SV=1	0.666	0.618	0.717	0.976	0.696	0.859	0.556	0.908	0.867	1.08562	0.551752
Q62086	Serum paraoxonase/arylesterase 2 OS=Mus musculus OX=10090 GN=Pon2 PE=1 SV=2	0.955	1.138	0.826	1.196	1.109	0.989	1.004	1.256	1.169	1.05714	0.552105
Q3TFQ1	SPRY domain-containing protein 7 OS=Mus musculus OX=10090 GN=Spryd7 PE=1 SV=2	0.944	1.11	0.678	1.105	1.067	0.991	1.127	0.967	1.083	1.0624	0.552532
Q9D6I7	Divergent protein kinase domain 1A OS=Mus musculus OX=10090 GN=Dipk1a PE=2 SV=1	0.685	0.904	0.781	0.798	0.902	0.676	0.693	1.416	0.867	1.12162	0.553384
Q3UBX0	Transmembrane protein 109 OS=Mus musculus OX=10090 GN=Tmem109 PE=1 SV=2	1.241	1.24	0.932	1.075	0.955	1.001	1.164	1.189	1.216	1.04951	0.55356
Q3UPF5	Zinc finger CCCH-type antiviral protein 1 OS=Mus musculus OX=10090 GN=Zc3hav1 PE=1 SV=1	0.998	1.328	1.137	0.974	1.057	1.112	1.057	1.25	1.178	1.04591	0.553679
Q9WVL0	Maleylacetoacetate isomerase OS=Mus musculus OX=10090 GN=Gstz1 PE=1 SV=1	0.954	1.07	1.047	1.079	1.218	1.152	1.129	1.14	1.012	1.03227	0.554642
Q6ZPS2	Carnosine synthase 1 OS=Mus musculus OX=10090 GN=Carns1 PE=1 SV=2	1.088	1.383	1.012	1.2	1.047	1.016	1.113	1.03	1.212	0.953534	0.554757
Q9Z1G4	V-type proton ATPase 116 kDa subunit a isoform 1 OS=Mus musculus OX=10090 GN=Atp6v0a1 PE=1 SV=3	1.377	0.808	1.035	0.817	1.255	1.531	1.436	0.749	1.028	1.12056	0.554972
Q61234	Alpha-1-syntrophin OS=Mus musculus OX=10090 GN=Snta1 PE=1 SV=1	1.039	1.157	0.862	1.006	0.941	1.08	1.036	1.066	0.97	1.03696	0.556634
Q9JHI5	Isovaleryl-CoA dehydrogenase, mitochondrial OS=Mus musculus OX=10090 GN=Ivd PE=1 SV=1	0.979	1.16	0.856	1.037	0.989	0.97	0.993	1.103	1.109	1.03938	0.5569
Q9QWY8	Arf-GAP with SH3 domain, ANK repeat and PH domain-containing protein 1 OS=Mus musculus OX=10090 GN=Asap1 PE=1 SV=2	0.762	0.936	0.979	1.127	0.805	1.043	0.868	0.973	1.002	1.05392	0.557871
P84244	Histone H3.3 OS=Mus musculus OX=10090 GN=H3f3a PE=1 SV=2	0.77	0.383	2.486	0.467	0.671	0.976	0.952	0.283	0.463	0.699707	0.558272
P61957	Small ubiquitin-related modifier 2 OS=Mus musculus OX=10090 GN=Sumo2 PE=1 SV=1	0.922	1.414	0.93	1.034	1.502	1.402	1.201	1.25	1.153	1.07851	0.558277
Q8QZT1	Acetyl-CoA acetyltransferase, mitochondrial OS=Mus musculus OX=10090 GN=Acat1 PE=1 SV=1	1.474	0.86	0.909	0.97	1.125	0.986	1.019	0.772	1.143	0.917947	0.559231
P50608	Fibromodulin OS=Mus musculus OX=10090 GN=Fmod PE=2 SV=1	1.169	0.933	0.941	0.941	0.922	1.05	1.021	0.895	1.125	1.04235	0.560279
Q3UHH1	Zinc finger SWIM domain-containing protein 8 OS=Mus musculus OX=10090 GN=Zswim8 PE=1 SV=1	1.02	1.387	1.078	1.262	1.008	1.015	1.267	1.168	0.878	0.940052	0.560797
Q8VDJ3	Vigilin OS=Mus musculus OX=10090 GN=Hdlbp PE=1 SV=1	1.05	1.142	0.888	1.209	0.94	0.942	1.043	0.963	1.058	0.95764	0.560892
Q05186	Reticulocalbin-1 OS=Mus musculus OX=10090 GN=Rcn1 PE=1 SV=1	1.258	0.979	0.772	1.238	0.966	0.954	1.058	0.885	1.008	0.936361	0.561331
Q9DCN2	NADH-cytochrome b5 reductase 3 OS=Mus musculus OX=10090 GN=Cyb5r3 PE=1 SV=3	1.108	1.149	0.748	1.172	1.051	0.947	0.895	1.377	1.301	1.08072	0.561346
Q922P9	Putative oxidoreductase GLYR1 OS=Mus musculus OX=10090 GN=Glyr1 PE=1 SV=1	0.955	1.418	1.094	1.194	0.824	1.131	1.13	1.443	1.025	1.07771	0.562016
Q78IK4	MICOS complex subunit Mic27 OS=Mus musculus OX=10090 GN=Apool PE=1 SV=1	1.192	0.95	1.03	1.026	1.122	1.197	1.185	0.934	1.114	1.04088	0.562096
Q6A009	E3 ubiquitin-protein ligase listerin OS=Mus musculus OX=10090 GN=Ltn1 PE=1 SV=3	1.182	1.262	1.167	1.048	1.236	1.184	1.2	1.249	1.19	1.02269	0.562169
Q3UJD6	Ubiquitin carboxyl-terminal hydrolase 19 OS=Mus musculus OX=10090 GN=Usp19 PE=1 SV=1	0.821	1.07	1.22	0.894	1.075	0.875	1.137	1.084	1.219	1.06176	0.562194
P84104	Serine/arginine-rich splicing factor 3 OS=Mus musculus OX=10090 GN=Srsf3 PE=1 SV=1	0.547	1.019	2.193	0.739	0.77	0.858	0.969	0.647	0.915	0.804148	0.562738
P51410	60S ribosomal protein L9 OS=Mus musculus OX=10090 GN=Rpl9 PE=2 SV=2	1.284	1.311	1.852	1.169	1.084	1.248	1.425	1.035	1.245	0.924067	0.563069
P35290	Ras-related protein Rab-24 OS=Mus musculus OX=10090 GN=Rab24 PE=1 SV=2	0.758	0.956	0.663	0.91	0.931	0.849	0.81	0.975	0.915	1.05174	0.563215
Q8CGF7	Transcription elongation regulator 1 OS=Mus musculus OX=10090 GN=Tcerg1 PE=1 SV=2	1.053	1.107	0.617	0.958	0.731	0.779	0.677	0.878	0.95	0.919167	0.563316
O35206	Collagen alpha-1(XV) chain OS=Mus musculus OX=10090 GN=Col15a1 PE=1 SV=2	1.664	0.762	1.021	0.869	1.228	1.01	1.105	0.8	1.059	0.896014	0.56339
Q9CZW5	Mitochondrial import receptor subunit TOM70 OS=Mus musculus OX=10090 GN=Tomm70 PE=1 SV=2	1.058	0.927	0.857	1.018	1.056	1.037	1.049	0.899	1.087	1.03539	0.564148
Q9Z2X1	Heterogeneous nuclear ribonucleoprotein F OS=Mus musculus OX=10090 GN=Hnrnpf PE=1 SV=3	0.938	1.56	0.518	1.117	0.726	0.466	0.597	1.173	1.043	0.843538	0.56454
Q99PU8	ATP-dependent RNA helicase DHX30 OS=Mus musculus OX=10090 GN=Dhx30 PE=1 SV=1	0.981	1.208	1.423	1.19	1.1	0.769	1.639	0.85	1	0.901813	0.565131
P70302	Stromal interaction molecule 1 OS=Mus musculus OX=10090 GN=Stim1 PE=1 SV=2	1.089	0.959	0.861	1.062	1.053	1.063	0.983	1.008	1.092	1.03155	0.565206
Q61990	Poly(rC)-binding protein 2 OS=Mus musculus OX=10090 GN=Pcbp2 PE=1 SV=1	1.065	1.168	0.799	1.229	1.098	0.89	0.957	1.149	1.056	0.945139	0.565289
P37040	NADPH--cytochrome P450 reductase OS=Mus musculus OX=10090 GN=Por PE=1 SV=2	1.226	1.324	1.051	1.28	1.21	1.264	1.235	1.234	1.268	1.02631	0.566183
Q8CGZ0	Calcium homeostasis endoplasmic reticulum protein OS=Mus musculus OX=10090 GN=Cherp PE=1 SV=1	1.034	0.927	1.251	1.087	1.233	1.106	1.515	1.134	0.969	1.06743	0.566312
Q8CAA7	Glucose 1,6-bisphosphate synthase OS=Mus musculus OX=10090 GN=Pgm2l1 PE=1 SV=1	0.963	1.036	0.932	1.117	0.957	0.991	0.894	1.08	0.91	0.967782	0.566535
P63280	SUMO-conjugating enzyme UBC9 OS=Mus musculus OX=10090 GN=Ube2i PE=1 SV=1	0.848	1.003	0.489	1.017	0.815	0.692	0.861	1.143	0.969	1.09809	0.56721
Q62523	Zyxin OS=Mus musculus OX=10090 GN=Zyx PE=1 SV=2	0.88	0.923	0.784	0.879	0.836	1.037	0.874	0.986	0.71	1.04806	0.567742
Q9WVJ2	26S proteasome non-ATPase regulatory subunit 13 OS=Mus musculus OX=10090 GN=Psmd13 PE=1 SV=1	1.162	1.186	0.982	1.147	1.232	1.071	1.143	1.102	1.131	0.973682	0.568114
P80314	T-complex protein 1 subunit beta OS=Mus musculus OX=10090 GN=Cct2 PE=1 SV=4	1.117	1.003	0.897	1.07	1.073	1.076	1.16	0.926	1.115	1.03609	0.568526
Q9CZV8	F-box/LRR-repeat protein 20 OS=Mus musculus OX=10090 GN=Fbxl20 PE=1 SV=3	1.123	1.258	1.006	1.273	1.221	1.224	1.371	1.045	1.261	1.0417	0.569078
Q9ER88	28S ribosomal protein S29, mitochondrial OS=Mus musculus OX=10090 GN=Dap3 PE=1 SV=1	0.882	1.042	0.744	0.946	0.607	0.764	1.016	0.745	1.143	1.08624	0.569124
P49442	Inositol polyphosphate 1-phosphatase OS=Mus musculus OX=10090 GN=Inpp1 PE=1 SV=2	1.034	1.17	0.655	1.126	1.007	1.208	1.163	0.817	1.113	1.07697	0.569793
Q9WUU7	Cathepsin Z OS=Mus musculus OX=10090 GN=Ctsz PE=1 SV=1	1.171	1.076	0.903	1.213	1.096	1.114	1.17	1.041	1.204	1.03705	0.571128
Q9JMG1	Endothelial differentiation-related factor 1 OS=Mus musculus OX=10090 GN=Edf1 PE=1 SV=1	0.731	0.974	0.729	0.931	0.944	0.869	0.947	0.964	0.828	1.04665	0.571375
Q505D1	Serine/threonine-protein phosphatase 6 regulatory ankyrin repeat subunit A OS=Mus musculus OX=10090 GN=Ankrd28 PE=1 SV=1	0.758	1.103	0.792	1.044	0.797	1.056	0.935	0.974	0.845	1.05975	0.571611
Q3U0B3	Dehydrogenase/reductase SDR family member 11 OS=Mus musculus OX=10090 GN=Dhrs11 PE=1 SV=1	0.712	0.928	1.141	0.666	0.795	0.93	0.826	0.912	0.964	1.07025	0.571719
Q9Z1J3	Cysteine desulfurase, mitochondrial OS=Mus musculus OX=10090 GN=Nfs1 PE=1 SV=3	1.191	1.222	0.788	1.206	1.048	0.807	0.962	1.103	1.207	0.934693	0.57189
Q920I9	WD repeat-containing protein 7 OS=Mus musculus OX=10090 GN=Wdr7 PE=1 SV=3	1.363	1.233	1.07	1.512	2.061	1.417	1.514	1.527	1.825	1.08492	0.57209
O70251	Elongation factor 1-beta OS=Mus musculus OX=10090 GN=Eef1b PE=1 SV=5	0.848	0.957	0.732	1.024	0.917	0.989	0.959	0.926	0.855	1.04092	0.572681
Q99KP3	Lambda-crystallin homolog OS=Mus musculus OX=10090 GN=Cryl1 PE=1 SV=3	0.87	1.177	0.915	1.127	1.039	1.067	1.02	1.16	1.027	1.04183	0.573811
Q91XC8	Death-associated protein 1 OS=Mus musculus OX=10090 GN=Dap PE=1 SV=3	0.768	1.055	0.981	1.109	0.892	0.929	1.071	1.098	0.932	1.04839	0.574911
P29387	Guanine nucleotide-binding protein subunit beta-4 OS=Mus musculus OX=10090 GN=Gnb4 PE=1 SV=4	0.782	1.04	0.601	1.165	1.17	0.427	0.723	1.156	1.047	0.880885	0.575528
Q9JMH6	Thioredoxin reductase 1, cytoplasmic OS=Mus musculus OX=10090 GN=Txnrd1 PE=1 SV=3	1.012	1.107	0.895	1.074	1.054	1.085	1.071	1.058	1.004	1.02538	0.575572
P61028	Ras-related protein Rab-8B OS=Mus musculus OX=10090 GN=Rab8b PE=1 SV=1	1.237	1.424	0.809	1.077	1.638	1.197	0.829	1.159	1.326	0.911681	0.575656
Q61584	Fragile X mental retardation syndrome-related protein 1 OS=Mus musculus OX=10090 GN=Fxr1 PE=1 SV=2	0.89	1.114	0.956	0.903	1.173	1.15	1.031	1.01	1.006	1.04175	0.576059
Q9EP69	Phosphatidylinositide phosphatase SAC1 OS=Mus musculus OX=10090 GN=Sacm1l PE=1 SV=1	0.99	1.048	1.007	1.074	0.997	0.957	0.965	1.049	1.053	0.98319	0.576072
B2RX14	Terminal uridylyltransferase 4 OS=Mus musculus OX=10090 GN=Tut4 PE=1 SV=2	1.403	0.952	1.496	0.97	0.855	0.955	1.434	0.754	0.94	0.899181	0.576484
Q569Z6	Thyroid hormone receptor-associated protein 3 OS=Mus musculus OX=10090 GN=Thrap3 PE=1 SV=1	1.126	0.896	0.706	1.173	0.873	0.809	0.976	0.715	1.043	0.927681	0.577055
Q99KD5	Protein unc-45 homolog A OS=Mus musculus OX=10090 GN=Unc45a PE=1 SV=2	1.166	0.982	1.028	1.041	1.17	1.072	1.081	1.051	0.997	0.9748	0.577136
Q91WC9	Sn1-specific diacylglycerol lipase beta OS=Mus musculus OX=10090 GN=Daglb PE=1 SV=2	0.98	0.955	1.033	1.05	1.007	0.982	1.095	0.942	0.905	0.976119	0.577268
Q4LDD4	Arf-GAP with Rho-GAP domain, ANK repeat and PH domain-containing protein 1 OS=Mus musculus OX=10090 GN=Arap1 PE=1 SV=2	0.798	0.957	1.046	0.968	0.957	1.265	1.013	0.803	0.927	1.06009	0.577539
E9Q4P1	WD repeat and FYVE domain-containing protein 1 OS=Mus musculus OX=10090 GN=Wdfy1 PE=1 SV=1	0.795	0.94	0.962	0.982	0.891	0.953	0.923	0.98	0.896	1.02626	0.577551
P61202	COP9 signalosome complex subunit 2 OS=Mus musculus OX=10090 GN=Cops2 PE=1 SV=1	0.835	1.08	0.852	1.021	0.967	0.955	0.944	1.096	0.955	1.03838	0.577751
P61514	60S ribosomal protein L37a OS=Mus musculus OX=10090 GN=Rpl37a PE=1 SV=2	1.089	0.887	0.935	0.979	1.02	0.976	1.225	0.925	0.969	1.04252	0.577933
Q91W86	Vacuolar protein sorting-associated protein 11 homolog OS=Mus musculus OX=10090 GN=Vps11 PE=1 SV=3	0.739	1.24	1.029	1.186	1.176	0.93	0.991	1.164	0.947	0.938547	0.57802
Q68FF6	ARF GTPase-activating protein GIT1 OS=Mus musculus OX=10090 GN=Git1 PE=1 SV=1	0.865	1.075	0.973	1.053	0.97	0.985	0.908	1.001	0.948	0.972954	0.578156
A2AWP8	Rho guanine nucleotide exchange factor 10-like protein OS=Mus musculus OX=10090 GN=Arhgef10l PE=1 SV=1	1.309	0.878	1.32	1.195	1.011	1.215	1.102	0.961	1.039	0.944556	0.578299
O08810	116 kDa U5 small nuclear ribonucleoprotein component OS=Mus musculus OX=10090 GN=Eftud2 PE=1 SV=1	1.202	1.007	1.03	1.103	1.141	0.988	1.027	1.028	1.206	0.968676	0.57879
Q9CWI3	BRCA2 and CDKN1A-interacting protein OS=Mus musculus OX=10090 GN=Bccip PE=1 SV=1	0.823	1.104	0.793	1.053	0.982	1.05	0.994	0.964	0.964	1.04416	0.578921
Q8CHH9	Septin-8 OS=Mus musculus OX=10090 GN=Septin8 PE=1 SV=4	0.875	1.09	0.796	1.045	0.942	1.02	0.909	1.142	0.909	1.04781	0.579599
P31786	Acyl-CoA-binding protein OS=Mus musculus OX=10090 GN=Dbi PE=1 SV=2	1.096	1.439	0.542	1.041	0.833	0.855	0.785	1.056	0.856	0.896789	0.579618
Q9D5V6	Synapse-associated protein 1 OS=Mus musculus OX=10090 GN=Syap1 PE=1 SV=1	1.058	0.825	0.841	1.271	0.667	0.921	0.899	0.816	0.811	0.924228	0.579701
Q6DVA0	LEM domain-containing protein 2 OS=Mus musculus OX=10090 GN=Lemd2 PE=1 SV=1	0.794	0.625	1.147	0.648	1.2	1.212	1.1	0.701	0.913	1.1118	0.580084
P11352	Glutathione peroxidase 1 OS=Mus musculus OX=10090 GN=Gpx1 PE=1 SV=2	1.143	1.171	0.797	1.105	0.905	0.922	0.879	1.015	1.069	0.948301	0.581203
Q60676	Serine/threonine-protein phosphatase 5 OS=Mus musculus OX=10090 GN=Ppp5c PE=1 SV=3	1.026	1.225	0.913	1.114	1.191	1.12	1.146	1.127	1.131	1.03401	0.582181
Q8BGH4	Receptor expression-enhancing protein 1 OS=Mus musculus OX=10090 GN=Reep1 PE=1 SV=1	1.014	1.081	0.972	0.848	1.301	0.909	1.164	0.847	1.012	0.942293	0.582188
P35821	Tyrosine-protein phosphatase non-receptor type 1 OS=Mus musculus OX=10090 GN=Ptpn1 PE=1 SV=2	1.444	1.496	1.626	1.685	1.509	1.532	1.685	1.492	1.301	0.968106	0.582365
Q8K2L8	Trafficking protein particle complex subunit 12 OS=Mus musculus OX=10090 GN=Trappc12 PE=1 SV=2	1.185	1.104	1.028	1.185	1.273	1.426	0.994	1.27	1.145	1.04654	0.582827
P16675	Lysosomal protective protein OS=Mus musculus OX=10090 GN=Ctsa PE=1 SV=1	1.022	1.156	0.591	1.058	1.124	0.723	0.742	0.979	1.173	0.913199	0.583176
Q9D906	Ubiquitin-like modifier-activating enzyme ATG7 OS=Mus musculus OX=10090 GN=Atg7 PE=1 SV=1	1.376	1.268	0.993	1.412	1.18	1.251	0.986	1.679	1.421	1.071	0.583196
O88545	COP9 signalosome complex subunit 6 OS=Mus musculus OX=10090 GN=Cops6 PE=1 SV=1	0.743	0.716	0.822	1.068	1.026	1.199	0.955	0.743	0.874	1.07743	0.583332
Q9DBL1	Short/branched chain specific acyl-CoA dehydrogenase, mitochondrial OS=Mus musculus OX=10090 GN=Acadsb PE=1 SV=1	1.184	1.166	0.964	1.216	1.206	1.116	1.164	1.141	1.321	1.03339	0.5835
O08688	Calpain-5 OS=Mus musculus OX=10090 GN=Capn5 PE=1 SV=1	1.003	0.84	0.884	0.969	1.018	1.259	1.189	0.66	0.951	1.07632	0.583564
P63028	Translationally-controlled tumor protein OS=Mus musculus OX=10090 GN=Tpt1 PE=1 SV=1	1.064	1.324	0.692	1.234	0.968	0.809	0.862	1.2	1.017	0.920106	0.584027
O35711	Liprin-beta-2 OS=Mus musculus OX=10090 GN=Ppfibp2 PE=1 SV=3	1.211	1.068	0.645	1.198	0.896	0.912	0.934	1.05	0.829	0.92791	0.586089
Q9CPV4	Glyoxalase domain-containing protein 4 OS=Mus musculus OX=10090 GN=Glod4 PE=1 SV=1	0.862	1.094	1.095	0.993	1.049	0.971	0.973	1.081	0.918	0.96775	0.586504
Q8BH79	Anoctamin-10 OS=Mus musculus OX=10090 GN=Ano10 PE=1 SV=1	1.456	0.93	1.015	1.178	1.125	1.243	1.281	1.057	1.235	1.0554	0.586527
[truncated: 1,062 more rows]
