# Supplementary material for: A paradoxical increase of force development in saphenous and tail arteries from heterozygous ANO1 knockout mice
Source: Physiol Rep. 2020 Nov 27;8(22):e14645. doi: 10.14814/phy2.14645 (PMC7695021; doi:10.14814/phy2.14645)
Supplement: Supplementary file 3 — Table S3 [file PHY2-8-e14645-s003.xls]

## Sheet: Sheet0
© 2000-2020 QIAGEN. All rights reserved.
Ingenuity Canonical Pathways	-log(p-value)	Ratio	z-score	Proteins
Tec Kinase Signaling	2.75	0.0427	1.342	FADD, GNA11, GNAI3, PRKCH, RHOB, RND3, SRC
Oxidative Phosphorylation	2.23	0.0459	2.236	ATP5MC1, COX17, NDUFA12, NDUFB6, SURF1
G Beta Gamma Signaling	2.02	0.041	1.342	GNA11, GNAI3, PRKCH, RALB, SRC
RhoGDI Signaling	1.92	0.0333	-2	GNA11, GNAI3, PI4KA, RHOB, RND3, SRC
Endothelin-1 Signaling	1.83	0.0319	1.342	ECE1, GNA11, GNAI3, PRKCH, RALB, SRC
Protein Kinase A Signaling	1.59	0.0226	-1.89	AKAP12, CDC23, FLNB, GNAI3, PDE1A, PRKCH, PTPN9, PTPRC, PTPRM
Sphingosine-1-phosphate Signaling	1.45	0.0342	2	GNAI3, PDGFRB, RHOB, RND3
Signaling by Rho Family GTPases	1.35	0.0246	2	GNA11, GNAI3, PI4KA, RHOB, RND3, SEPTIN4
